# Supplementary material for: Bis(3,5-dinitro­benzoato-κO 1)tetra­methano­lcobalt(II)
Source: Acta Crystallogr Sect E Struct Rep Online. 2010 Mar 6;66(Pt 4):m365. doi: 10.1107/S1600536810007580 (PMC2983864; doi:10.1107/S1600536810007580)
Supplement: Supplementary file 2 [file e-66-0m365-Isup2.hkl]

#
# h,k,l, Fc-squared, Fo-squared, sigma(Fo-squared) and status flag
#
data_I
_shelx_title '  P-1'
_shelx_refln_list_code          4
_shelx_F_calc_maximum      169.05
_exptl_crystal_F_000       313.00
_reflns_d_resolution_high  0.7696
 
loop_
 _symmetry_equiv_pos_as_xyz
 'x, y, z'
 '-x, -y, -z'
 
_cell_length_a     6.4068
_cell_length_b     8.7660
_cell_length_c    12.1603
_cell_angle_alpha  90.411
_cell_angle_beta  100.407
_cell_angle_gamma 102.214
 
_shelx_F_squared_multiplier     1.000
 
loop_
 _refln_index_h
 _refln_index_k
 _refln_index_l
 _refln_F_squared_calc
 _refln_F_squared_meas
 _refln_F_squared_sigma
 _refln_observed_status
   1   0   0        8.07       13.32      1.12 o
   2   0   0      223.47      206.36      5.84 o
   3   0   0      205.57      182.42      3.85 o
   4   0   0       73.83       71.96      3.27 o
   5   0   0      190.74      191.46     12.53 o
   6   0   0       53.76       57.80      4.89 o
   7   0   0        9.45        4.67      3.14 o
  -8   1   0        4.33        7.86      3.49 o
  -7   1   0        1.51        4.06      2.97 o
  -6   1   0       84.05       84.19      8.67 o
  -5   1   0      431.53      405.05     10.62 o
  -4   1   0      275.05      277.51      7.72 o
  -3   1   0      303.06      355.01      6.39 o
  -2   1   0      189.34      175.96      4.51 o
  -1   1   0        2.88        1.16      0.56 o
   0   1   0      549.05      585.53      7.95 o
   1   1   0      158.79      172.72      3.64 o
   2   1   0       54.17       68.40      7.05 o
   3   1   0      515.00      509.81     14.77 o
   4   1   0       21.29       18.44      2.71 o
   5   1   0       71.00       69.26      4.87 o
   6   1   0       56.71       61.85      6.67 o
   7   1   0       28.38       33.77      8.69 o
  -8   2   0        3.03        9.76      3.77 o
  -7   2   0       39.57       41.00      4.96 o
  -6   2   0       98.81       97.41      9.52 o
  -5   2   0      162.89      164.84      4.87 o
  -4   2   0      102.29       93.25      3.47 o
  -3   2   0       30.58       18.76      1.67 o
  -2   2   0      944.15      924.50     13.40 o
  -1   2   0     1683.57     1749.46     28.49 o
   0   2   0      492.66      542.27      7.85 o
   1   2   0    28578.19    26817.08    350.16 o
   2   2   0       31.05       26.61      1.49 o
   3   2   0      201.65      228.48      6.54 o
   4   2   0       65.12       63.37      4.27 o
   5   2   0        0.81        1.21      2.32 o
   6   2   0       50.62       49.47      4.92 o
   7   2   0       34.45       33.96     12.70 o
  -8   3   0       11.69       16.77      5.86 o
  -7   3   0       20.83       19.93      3.76 o
  -6   3   0       33.77       42.05      5.31 o
  -5   3   0      100.66       96.29     11.13 o
  -4   3   0      444.24      452.09      8.54 o
  -3   3   0      652.24      799.80     12.58 o
  -2   3   0      270.29      298.52      5.53 o
  -1   3   0        1.16        0.95      0.72 o
   0   3   0      128.47      129.89      3.67 o
   1   3   0      458.38      436.05      7.12 o
   2   3   0      850.24      787.09     11.96 o
   3   3   0        4.64        1.01      1.26 o
   4   3   0       52.58       51.88      4.20 o
   5   3   0       18.72       16.33      3.29 o
   6   3   0       43.77       33.97      5.34 o
   7   3   0       15.12       15.61      4.03 o
  -8   4   0       47.40       49.71      5.41 o
  -7   4   0       26.07       29.63      6.27 o
  -6   4   0       58.42       60.79      5.09 o
  -5   4   0       97.36       99.14      5.24 o
  -4   4   0      236.78      245.09     10.46 o
  -3   4   0      327.16      328.50      6.61 o
  -2   4   0       76.80       70.51      3.14 o
  -1   4   0       92.29       83.34      2.85 o
   0   4   0      679.93      692.73     10.54 o
   1   4   0        0.70        2.26      1.12 o
   2   4   0     3468.86     3381.07     51.54 o
   3   4   0        4.96        3.57      2.10 o
   4   4   0       19.30       29.26      3.65 o
   5   4   0       60.65       57.71     13.25 o
   6   4   0        6.16        6.34      3.21 o
  -7   5   0       22.34       26.28      3.99 o
  -6   5   0        8.65        6.90      2.30 o
  -5   5   0      125.94      135.78      4.91 o
  -4   5   0      375.66      371.38     16.23 o
  -3   5   0      300.78      282.15      6.19 o
  -2   5   0      224.34      215.37      4.80 o
  -1   5   0      155.96      177.27      3.97 o
   0   5   0      320.21      304.79      7.25 o
   1   5   0       82.73       94.25      3.24 o
   2   5   0       17.57       13.12      1.84 o
   3   5   0      122.76      117.59      6.63 o
   4   5   0       21.75       21.93      3.47 o
   5   5   0       26.95       21.61      3.88 o
   6   5   0        2.99        1.34      3.08 o
  -7   6   0       49.08       50.70      5.11 o
  -6   6   0       42.84       42.52      3.65 o
  -5   6   0      144.77      136.42      6.03 o
  -4   6   0      140.49      125.59      4.66 o
  -3   6   0       38.48       48.13      3.02 o
  -2   6   0      117.22      122.07      5.61 o
  -1   6   0      223.45      217.33      5.80 o
   0   6   0      131.86      120.40      3.41 o
   1   6   0       67.08       73.47      3.21 o
   2   6   0       19.87       18.07      2.23 o
   3   6   0      463.52      457.93     12.34 o
   4   6   0        3.59        6.87      2.97 o
   5   6   0        1.25       -0.97      2.69 o
  -7   7   0        9.02       13.10      5.47 o
  -6   7   0       91.30       81.64     10.66 o
  -5   7   0       31.08       24.00      3.87 o
  -4   7   0       61.26       63.90      5.23 o
  -3   7   0      170.17      167.44      7.48 o
  -2   7   0      210.67      179.14      7.19 o
  -1   7   0      299.44      292.38      9.11 o
   0   7   0       55.81       56.30      4.56 o
   1   7   0       49.82       51.00      4.51 o
   2   7   0       72.97       75.86      5.30 o
   3   7   0       12.85       18.36      5.65 o
   4   7   0       15.20        2.11      4.76 o
   5   7   0        0.06        7.16      5.47 o
  -6   8   0       47.48       37.69      4.92 o
  -5   8   0       16.12       23.33      4.07 o
  -4   8   0       75.01       74.96      5.84 o
  -3   8   0      131.55      144.86     13.47 o
  -2   8   0       54.37       52.61      8.88 o
  -1   8   0       14.57       23.86      9.64 o
   0   8   0       16.30       16.74      3.38 o
   1   8   0       56.91       61.39      6.02 o
   2   8   0       53.55       57.48      8.11 o
   3   8   0        5.85        5.97      5.11 o
   4   8   0       30.74       18.31      6.57 o
  -6   9   0        3.32        6.85      3.68 o
  -5   9   0       57.16       50.72      5.66 o
  -4   9   0       43.11       42.78      5.08 o
  -3   9   0       46.62       49.50      5.22 o
  -2   9   0       40.46       42.93      4.81 o
  -1   9   0       22.14       21.99      4.21 o
   0   9   0      101.64      110.63      8.55 o
   1   9   0        0.16        7.25      3.10 o
   2   9   0       14.77        3.51      4.75 o
   3   9   0        5.48        2.35      5.18 o
  -5  10   0       27.69       20.77      4.55 o
  -4  10   0       23.81       26.02      4.58 o
  -3  10   0       37.60       35.82      4.86 o
  -2  10   0       16.12       22.02      4.27 o
  -1  10   0       17.48        8.12      3.52 o
   0  10   0       12.98       15.68      4.06 o
   1  10   0        6.47        9.47      5.28 o
   2  10   0        4.99        8.63      5.90 o
  -3  11   0       11.13        6.62      7.08 o
  -2  11   0        7.58        8.76      3.75 o
  -1  11   0       16.29       14.94      4.59 o
   0  11   0        6.62        7.75      3.82 o
   0 -11   1        6.23        2.33      3.59 o
   1 -11   1        6.91       11.34      6.01 o
   2 -11   1       13.01       12.48      4.20 o
   3 -11   1       19.86       19.95      4.67 o
  -2 -10   1        0.61        2.79      5.09 o
  -1 -10   1       16.85        7.65      5.48 o
   0 -10   1       13.61       12.84      3.94 o
   1 -10   1        7.00       10.05      4.28 o
   2 -10   1        2.48        0.09      2.89 o
   3 -10   1       47.26       48.10      8.54 o
   4 -10   1       58.01       56.97      5.90 o
   5 -10   1       12.01        6.70      3.85 o
  -3  -9   1        7.46       11.90      5.88 o
  -2  -9   1        8.75       10.65      5.05 o
  -1  -9   1       16.33       17.63      3.88 o
   0  -9   1       21.33       22.72      4.02 o
   1  -9   1        9.30        8.90      3.21 o
   2  -9   1        6.52        4.39      2.97 o
   3  -9   1       50.04       51.73      5.41 o
   4  -9   1       84.88       96.88      7.07 o
   5  -9   1       74.10       78.68      7.91 o
   6  -9   1       12.12       14.04      3.98 o
  -4  -8   1        0.66       -4.93      4.10 o
  -3  -8   1       10.68       11.98      5.37 o
  -2  -8   1       63.55       70.23      8.48 o
  -1  -8   1       28.90       38.99      4.38 o
   0  -8   1       49.70       55.69      4.92 o
   1  -8   1       27.92       30.02      3.99 o
   2  -8   1       22.04       12.59      3.12 o
   3  -8   1       23.01       18.97      3.53 o
   4  -8   1      114.87      115.57      7.14 o
   5  -8   1       52.66       40.40      4.78 o
   6  -8   1       15.03       11.02      3.77 o
  -5  -7   1        1.03       -6.50      4.39 o
  -4  -7   1       77.18       59.16      8.52 o
  -3  -7   1        0.77       -4.33      3.66 o
  -2  -7   1      110.61      104.20     13.01 o
  -1  -7   1       43.60       40.86      4.16 o
   0  -7   1        0.31       -3.03      2.02 o
   1  -7   1       62.55       56.21      4.54 o
   2  -7   1       89.64       96.86      5.64 o
   3  -7   1       12.62       15.75      3.14 o
   4  -7   1       45.69       43.86      5.13 o
   5  -7   1      122.08      119.10      7.24 o
   6  -7   1      135.39      138.06      7.73 o
   7  -7   1       20.85       27.60      6.43 o
  -5  -6   1        0.88        9.22      5.39 o
  -4  -6   1       76.87       83.14      6.45 o
  -3  -6   1       15.15       21.67      3.25 o
  -2  -6   1       63.58       69.86      3.35 o
  -1  -6   1      128.24      155.70      6.16 o
   0  -6   1      152.33      151.18      7.28 o
   1  -6   1      433.13      428.14     10.77 o
   2  -6   1      248.49      252.14      7.85 o
   3  -6   1        1.15        0.21      1.49 o
   4  -6   1        3.74        4.33      1.82 o
   5  -6   1      195.59      207.98      6.32 o
   6  -6   1       50.31       60.40      4.95 o
   7  -6   1        6.11        7.56      3.09 o
  -6  -5   1       21.64       28.98     11.46 o
  -5  -5   1       16.63       11.89      3.30 o
  -4  -5   1        2.44        5.58      2.57 o
  -3  -5   1      475.79      436.98     11.04 o
  -2  -5   1        8.27       11.26      1.74 o
  -1  -5   1      433.59      369.91      6.88 o
   0  -5   1      611.54      625.48     13.33 o
   1  -5   1       52.70       49.20      3.49 o
   2  -5   1        3.49        2.88      1.10 o
   3  -5   1       94.83       96.05      3.42 o
   4  -5   1      115.33      114.21      8.15 o
   5  -5   1      128.30      139.06      5.07 o
   6  -5   1       76.73       76.03      4.56 o
   7  -5   1       56.35       60.04      8.04 o
  -6  -4   1        2.99        3.30      5.10 o
  -5  -4   1       66.80       74.36      6.22 o
  -4  -4   1        0.58        1.07      2.22 o
  -3  -4   1      129.58      163.38      6.08 o
  -2  -4   1       23.31       28.87      2.52 o
  -1  -4   1      945.13      964.46     17.19 o
   0  -4   1      767.00      787.47     15.29 o
   1  -4   1      147.22      143.74      4.55 o
   2  -4   1      468.60      505.31     11.01 o
   3  -4   1      897.66      864.91     65.37 o
   4  -4   1       31.44       34.83      2.63 o
   5  -4   1        4.39        2.12      2.30 o
   6  -4   1       70.30       78.03      5.47 o
   7  -4   1       28.90       31.89      4.53 o
  -7  -3   1       13.58        9.81      6.42 o
  -6  -3   1        9.18        5.03      3.10 o
  -5  -3   1      109.21      108.87      6.07 o
  -4  -3   1        8.64        5.01      2.26 o
  -3  -3   1        0.45       -0.21      0.87 o
  -2  -3   1     3490.01     3482.59     46.48 o
  -1  -3   1       95.22       79.12      2.35 o
   0  -3   1      689.10      673.83     12.77 o
   1  -3   1      666.53      696.06     10.19 o
   2  -3   1       93.04       62.01      3.26 o
   3  -3   1      242.95      230.13      5.06 o
   4  -3   1      223.64      211.40      8.58 o
   5  -3   1       91.85       86.79      5.13 o
   6  -3   1       74.42       76.83      8.47 o
   7  -3   1       59.09       61.68      5.43 o
   8  -3   1       18.66       21.56      6.01 o
  -7  -2   1       32.41       35.99      4.80 o
  -6  -2   1       93.43       88.00      7.94 o
  -5  -2   1        8.96        5.86      2.62 o
  -4  -2   1       59.90       63.07      4.32 o
  -3  -2   1        8.78        1.20      1.55 o
  -2  -2   1      952.70     1060.83     19.00 o
  -1  -2   1       16.53       16.34      2.13 o
   0  -2   1     2226.64     2118.12     34.93 o
   1  -2   1     1686.17     1712.82     24.56 o
   2  -2   1     1219.41     1238.20     17.42 o
   3  -2   1      297.20      299.97      5.89 o
   4  -2   1      317.52      321.00      6.93 o
   5  -2   1       31.53       28.80      2.48 o
   6  -2   1        6.43        2.69      2.57 o
   7  -2   1       45.90       48.47      4.98 o
   8  -2   1        5.17       -2.57      4.07 o
  -7  -1   1       25.75       20.17      4.03 o
  -6  -1   1       44.95       44.46      4.57 o
  -5  -1   1        3.56        3.45      2.38 o
  -4  -1   1      467.86      481.66     13.74 o
  -3  -1   1      338.64      347.68     12.23 o
  -2  -1   1       19.95       14.62      1.90 o
  -1  -1   1     7085.16     6628.72    100.73 o
   0  -1   1      298.25      337.45      4.86 o
   1  -1   1     2645.45     2662.43     42.68 o
   2  -1   1      763.31      780.94     14.88 o
   3  -1   1      138.90      161.78      3.82 o
   4  -1   1      146.20      136.00      3.92 o
   5  -1   1      369.65      364.12      9.97 o
   6  -1   1      110.07      111.92      6.40 o
   7  -1   1        5.01        9.33      3.28 o
   8  -1   1       10.96       14.32      5.82 o
  -8   0   1        2.88        3.09      3.47 o
  -7   0   1       15.94       17.90      3.90 o
  -6   0   1       65.75       62.46      5.13 o
  -5   0   1      577.55      589.69     13.85 o
  -4   0   1       29.19       37.14      1.83 o
  -3   0   1        4.65        5.79      1.00 o
  -2   0   1     2397.52     2456.01     32.65 o
  -1   0   1     1140.87     1133.63     18.44 o
   0   0   1      818.59      791.12     10.50 o
   1   0   1     4478.03     4094.05    161.46 o
   2   0   1       34.19       39.41      1.70 o
   3   0   1      307.50      295.59      5.52 o
   4   0   1      252.53      248.18      5.38 o
   5   0   1      221.11      229.72      7.77 o
   6   0   1       17.93       18.79      3.39 o
   7   0   1        0.25        0.93      2.75 o
  -8   1   1        6.14        6.79      3.52 o
  -7   1   1        6.53       18.14      4.89 o
  -6   1   1      124.21      130.32      6.53 o
  -5   1   1      529.64      573.64     13.47 o
  -4   1   1       80.06       84.88      3.10 o
  -3   1   1      330.78      325.55      5.98 o
  -2   1   1      670.55      733.71     13.37 o
  -1   1   1     1168.53     1247.57     16.85 o
   0   1   1     7879.59     7557.49    100.57 o
   1   1   1       49.91       55.58      1.79 o
   2   1   1      189.40      169.14      3.49 o
   3   1   1      583.11      598.31      9.47 o
   4   1   1       45.64       44.95      3.58 o
   5   1   1       14.76       10.61      3.96 o
   6   1   1       62.91       63.09      5.25 o
   7   1   1       51.00       40.35      4.97 o
  -8   2   1        3.07        7.19      5.18 o
  -7   2   1       12.27       13.24      3.56 o
  -6   2   1      131.94      130.68      6.29 o
  -5   2   1      162.04      177.81      5.08 o
  -4   2   1      840.39      967.12     18.40 o
  -3   2   1      971.81     1079.37     15.94 o
  -2   2   1        4.09        1.37      1.08 o
  -1   2   1     1599.48     1595.19     26.26 o
   0   2   1       31.21       33.34      2.08 o
   1   2   1      299.86      318.87      5.40 o
   2   2   1     2078.93     2070.31     28.19 o
   3   2   1       77.20       60.33      3.13 o
   4   2   1       39.98       41.55      5.88 o
   5   2   1       22.81       19.99      3.34 o
   6   2   1       64.37       73.80     11.69 o
   7   2   1       27.83       29.36      6.02 o
  -8   3   1        7.60        8.32      3.48 o
  -7   3   1       43.67       45.14      7.13 o
  -6   3   1       36.14       40.50      4.25 o
  -5   3   1      193.21      189.38      5.44 o
  -4   3   1     1146.61     1203.47     22.62 o
  -3   3   1      861.57      896.39     13.83 o
  -2   3   1      902.28      871.90     13.04 o
  -1   3   1      230.89      208.69      5.38 o
   0   3   1       80.02       65.23      2.59 o
   1   3   1     3029.79     3097.73     41.39 o
   2   3   1      184.77      183.07      5.81 o
   3   3   1       13.59       13.13      1.54 o
   4   3   1       38.65       35.91      3.69 o
   5   3   1       32.97       41.35      4.29 o
   6   3   1       15.27       12.95      4.40 o
   7   3   1       13.51        6.99      3.54 o
  -8   4   1       30.70       23.56      4.19 o
  -7   4   1        9.91       14.27      3.36 o
  -6   4   1        4.57        2.77      2.60 o
  -5   4   1      105.14      103.99      5.49 o
  -4   4   1      282.19      310.31      6.88 o
  -3   4   1     1716.81     1918.55     27.28 o
  -2   4   1      979.20     1131.67     16.66 o
  -1   4   1       40.73       47.62      3.98 o
   0   4   1        5.79        7.51      1.22 o
   1   4   1      287.65      277.06      8.72 o
   2   4   1      232.80      229.75      5.22 o
   3   4   1      141.96      156.91      6.00 o
   4   4   1        7.86       11.22      2.99 o
   5   4   1       28.69       27.01      3.94 o
   6   4   1       10.87        5.96      3.30 o
  -8   5   1       32.59       32.91      6.60 o
  -7   5   1        3.87        5.44      3.08 o
  -6   5   1       36.76       37.11      3.42 o
  -5   5   1      102.15      101.70      4.50 o
  -4   5   1      620.55      579.92     10.71 o
  -3   5   1     1046.84     1032.78     16.11 o
  -2   5   1      201.49      178.94      7.74 o
  -1   5   1      254.88      221.36      4.87 o
   0   5   1      357.02      379.00      7.02 o
   1   5   1       50.18       51.08      2.71 o
   2   5   1      334.08      366.26      7.40 o
   3   5   1       14.57       21.00      3.10 o
   4   5   1       20.67       23.10      6.94 o
   5   5   1       15.28       17.58      3.61 o
   6   5   1        3.34        1.57      3.05 o
  -7   6   1       18.75       21.14      3.97 o
  -6   6   1       18.92       24.23      3.09 o
  -5   6   1       37.34       40.94      3.34 o
  -4   6   1       82.68       81.75      4.18 o
  -3   6   1       62.83       53.78      3.82 o
  -2   6   1      837.67      886.31     14.22 o
  -1   6   1        1.95        3.91      1.34 o
   0   6   1       67.90       68.50      2.98 o
   1   6   1        0.47        0.78      1.65 o
   2   6   1       17.85       13.61      2.17 o
   3   6   1      117.20      113.87     12.84 o
   4   6   1       37.59       32.99      4.15 o
   5   6   1        0.07       -3.91      2.61 o
  -7   7   1       35.69       34.71      6.95 o
  -6   7   1       23.91       32.03      6.39 o
  -5   7   1       56.01       58.68      5.34 o
  -4   7   1       12.04       18.42      3.52 o
  -3   7   1      290.11      311.62      9.77 o
  -2   7   1      517.52      537.03     24.74 o
  -1   7   1       92.90       88.51     16.01 o
   0   7   1       11.12       12.15      2.83 o
   1   7   1       33.71       41.05      7.58 o
   2   7   1       40.45       48.03      8.06 o
   3   7   1      109.18       94.15      9.88 o
   4   7   1        0.11       -4.42      4.13 o
   5   7   1        0.28       -4.61      4.46 o
  -7   8   1       14.55       12.96      8.81 o
  -6   8   1       16.43       11.24      3.67 o
  -5   8   1        4.70        0.16      2.76 o
  -4   8   1       14.66        9.06      3.23 o
  -3   8   1      124.71      128.88      6.67 o
  -2   8   1       78.31       87.87      6.12 o
  -1   8   1      133.44      124.43     14.70 o
   0   8   1        0.47       -1.23      2.46 o
   1   8   1       78.09       84.68      6.51 o
   2   8   1       23.23       30.74      6.26 o
   3   8   1        0.57       -5.04      4.37 o
   4   8   1        8.83       -1.54      4.93 o
  -6   9   1        9.96       14.04      4.12 o
  -5   9   1       12.25       12.41      3.86 o
  -4   9   1       66.78       64.12      5.95 o
  -3   9   1        7.40        5.36      3.06 o
  -2   9   1       55.83       62.06      5.70 o
  -1   9   1       51.32       53.08      5.54 o
   0   9   1       32.16       39.39      6.55 o
   1   9   1       19.27       15.96      3.78 o
   2   9   1        6.87        9.99      5.35 o
   3   9   1        1.22        4.61      5.12 o
  -5  10   1       13.22       11.16      4.23 o
  -4  10   1       19.10       25.56      6.63 o
  -3  10   1        5.36       -0.07      3.18 o
  -2  10   1       25.69       25.03      4.47 o
  -1  10   1       21.01       19.37      4.00 o
   0  10   1       38.82       31.38      4.73 o
   1  10   1        0.07       -3.48      4.27 o
   2  10   1        9.51       -0.18      5.07 o
  -3  11   1       16.36       13.55      4.14 o
  -2  11   1        0.69        0.29      3.16 o
  -1  11   1       22.31       19.81      7.19 o
   0  11   1        7.97       11.89      5.44 o
   0 -11   2        2.75        4.72      3.68 o
   1 -11   2        0.08        0.98      3.44 o
   2 -11   2       18.56       26.22      4.86 o
   3 -11   2       14.57       12.62      4.21 o
  -2 -10   2        5.01       -2.74      4.76 o
  -1 -10   2        7.45       13.79      6.13 o
   0 -10   2       11.14        8.91      3.64 o
   1 -10   2       12.76       14.84      8.46 o
   2 -10   2        1.55        4.83      3.34 o
   3 -10   2       29.33       34.94      4.95 o
   4 -10   2       46.50       64.93     12.28 o
   5 -10   2       19.15       21.07      4.57 o
  -3  -9   2        3.61        7.67      5.58 o
  -2  -9   2       10.70        4.79      4.62 o
  -1  -9   2       44.43       50.90      6.67 o
   0  -9   2       54.77       71.21      5.96 o
   1  -9   2        0.17       -1.64      2.71 o
   2  -9   2        4.35        3.95      2.91 o
   3  -9   2       71.12       57.33      5.57 o
   4  -9   2       53.37       58.84      5.71 o
   5  -9   2       22.79       21.41      4.44 o
   6  -9   2       52.78       66.97      6.46 o
  -4  -8   2        2.77       -0.74      4.77 o
  -3  -8   2        5.28        9.56      5.36 o
  -2  -8   2       81.38       74.97      8.78 o
  -1  -8   2       72.23       65.24      5.50 o
   0  -8   2       22.04       30.39      4.02 o
   1  -8   2       12.45        7.75      2.99 o
   2  -8   2       48.76       47.17      5.22 o
   3  -8   2       24.55       28.74      4.15 o
   4  -8   2       64.43       62.89      5.52 o
   5  -8   2       55.23       62.80      5.74 o
   6  -8   2       18.06       15.93      3.91 o
  -5  -7   2        2.66       -3.09      4.87 o
  -4  -7   2        4.19       13.27      5.49 o
  -3  -7   2       53.95       62.55      8.37 o
  -2  -7   2       67.88       71.07      5.18 o
  -1  -7   2       69.07       62.18      4.90 o
   0  -7   2      111.86      106.77      5.65 o
   1  -7   2      264.03      273.20      8.79 o
   2  -7   2        5.60        6.32      2.71 o
   3  -7   2       20.87       16.58      3.35 o
   4  -7   2       78.27       68.71     10.90 o
   5  -7   2       85.63       93.94      8.14 o
   6  -7   2       56.00       54.46      5.57 o
  -5  -6   2        2.41        5.26      5.08 o
  -4  -6   2      116.65      107.60     10.33 o
  -3  -6   2        0.97        2.87      4.00 o
  -2  -6   2        0.42       -0.13      2.17 o
  -1  -6   2      166.01      152.29     10.82 o
   0  -6   2      397.89      393.34     10.25 o
   1  -6   2      243.25      246.91     15.47 o
   2  -6   2       49.59       51.85      5.84 o
   3  -6   2       35.15       39.12      2.54 o
   4  -6   2       32.95       31.71      3.70 o
   5  -6   2      166.70      174.75     11.49 o
   6  -6   2       58.85       59.28      6.34 o
  -6  -5   2       17.51       25.60      4.38 o
  -5  -5   2       18.23       21.99      3.91 o
  -4  -5   2       23.79       28.80      3.75 o
  -3  -5   2       15.49       28.13      3.25 o
  -2  -5   2       90.99      110.93      3.69 o
  -1  -5   2      351.86      343.04     14.62 o
   0  -5   2      989.96      977.15     19.06 o
   1  -5   2      498.81      513.13     11.64 o
   2  -5   2      179.64      175.77      4.10 o
   3  -5   2        0.53        0.29      1.33 o
   4  -5   2        3.14        3.29      1.69 o
   5  -5   2      168.62      179.27      7.59 o
   6  -5   2       66.36       64.42      9.69 o
   7  -5   2       22.20       17.40      5.23 o
  -6  -4   2       39.08       41.07      4.96 o
  -5  -4   2       35.73       34.45      4.13 o
  -4  -4   2        8.76        6.99      2.63 o
  -3  -4   2      156.67      142.75      9.99 o
  -2  -4   2        6.26        2.64      1.37 o
  -1  -4   2       10.96        4.13      1.75 o
   0  -4   2      429.04      409.63      9.26 o
   1  -4   2      646.86      601.51      9.19 o
   2  -4   2      294.37      287.87      5.59 o
   3  -4   2      447.62      420.75     10.01 o
   4  -4   2      225.01      226.62      8.04 o
   5  -4   2        3.17        5.08      2.36 o
   6  -4   2      111.01      118.40      6.38 o
   7  -4   2       40.38       57.60      7.74 o
  -7  -3   2       20.68       12.90      5.23 o
  -6  -3   2        8.58       14.62      5.02 o
  -5  -3   2       77.22       88.74      5.86 o
  -4  -3   2       28.39       40.14      7.04 o
  -3  -3   2        0.54        1.10      0.98 o
  -2  -3   2      535.99      640.36     26.95 o
  -1  -3   2     1004.75     1059.49     20.58 o
   0  -3   2      586.64      561.67     17.99 o
   1  -3   2     1655.85     1611.01     22.03 o
   2  -3   2     1188.72     1238.23     33.85 o
   3  -3   2      266.05      281.86      5.87 o
   4  -3   2        2.03        3.37      1.86 o
   5  -3   2       12.26       14.60      3.12 o
   6  -3   2      157.97      153.60      6.66 o
   7  -3   2       65.12       47.55      7.13 o
  -7  -2   2       33.77       40.01      5.08 o
  -6  -2   2       20.96       18.78      3.63 o
  -5  -2   2       78.52       66.42      5.06 o
  -4  -2   2       77.45       59.52      4.73 o
  -3  -2   2      154.74      118.62      5.02 o
  -2  -2   2      528.63      552.39      8.60 o
  -1  -2   2        8.42        5.73      1.19 o
   0  -2   2     2150.29     2227.49     29.64 o
   1  -2   2      791.11      803.60     11.47 o
   2  -2   2     2339.58     2495.65     45.34 o
   3  -2   2      169.13      167.20      7.28 o
   4  -2   2      205.76      201.14      5.03 o
   5  -2   2      246.66      241.64      6.06 o
   6  -2   2        4.65        6.85      4.32 o
   7  -2   2       74.22      106.72     10.06 o
  -7  -1   2       14.55       16.42      3.80 o
  -6  -1   2       53.62       51.47      4.96 o
  -5  -1   2        2.24        9.00      2.68 o
  -4  -1   2      344.48      409.79     10.33 o
  -3  -1   2      594.67      618.34     12.73 o
  -2  -1   2      495.81      527.58      8.11 o
  -1  -1   2      729.16      681.32     28.22 o
   0  -1   2     2797.35     2732.39    101.06 o
   1  -1   2     1666.99     1606.07     26.45 o
   2  -1   2      724.67      727.26     10.75 o
   3  -1   2       75.95       95.52      3.71 o
   4  -1   2       90.41      103.81      5.65 o
   5  -1   2      104.69       84.82      7.46 o
   6  -1   2        1.13       -0.98      2.27 o
   7  -1   2       41.46       30.32      6.11 o
  -8   0   2        3.03        1.25      5.11 o
  -7   0   2       12.67       12.98      3.49 o
  -6   0   2       80.89       72.32      5.55 o
  -5   0   2      269.99      225.06      7.82 o
  -4   0   2      764.35      784.59     12.26 o
  -3   0   2       32.40       27.10      1.60 o
  -2   0   2       59.27       50.84      1.91 o
  -1   0   2      506.84      532.62      7.78 o
   0   0   2     1360.00     1429.17     23.20 o
   1   0   2     1883.82     1964.68     26.11 o
   2   0   2       33.15       35.55      1.72 o
   3   0   2      949.43      997.75     18.14 o
   4   0   2      181.30      197.54      4.86 o
   5   0   2      117.48      138.86      6.41 o
   6   0   2       90.42      111.63     12.77 o
   7   0   2        1.28       -0.56      3.51 o
  -8   1   2        0.21       -1.78      2.79 o
  -7   1   2       51.11       64.03      8.23 o
  -6   1   2       94.95       87.41     10.10 o
  -5   1   2      375.90      382.81     14.21 o
  -4   1   2        5.18        4.07      1.38 o
  -3   1   2       57.55       56.79      2.94 o
  -2   1   2     1618.18     1616.06     27.26 o
  -1   1   2       68.51       72.02      2.29 o
   0   1   2     1709.90     1686.92     27.69 o
   1   1   2      327.61      340.54      5.55 o
   2   1   2      157.16      150.02      4.21 o
   3   1   2      487.40      491.04      8.34 o
   4   1   2       71.98       75.69      8.42 o
   5   1   2        6.61        6.57      2.49 o
   6   1   2       31.65       29.67      4.06 o
   7   1   2        6.08        8.17      4.65 o
  -8   2   2        5.02        2.12      3.56 o
  -7   2   2        7.12       11.82      3.33 o
  -6   2   2      153.04      146.62      9.68 o
  -5   2   2      286.99      294.16     15.33 o
  -4   2   2      380.43      371.31      7.29 o
  -3   2   2     1656.17     1770.37     24.88 o
  -2   2   2      229.97      270.72      5.11 o
  -1   2   2       13.28        9.19      1.16 o
   0   2   2       37.24       42.55      1.85 o
   1   2   2      956.97      954.07     13.74 o
   2   2   2       10.07       15.62      4.35 o
   3   2   2      120.98      121.67      3.57 o
   4   2   2      109.25      107.81      5.14 o
   5   2   2        6.48        8.61      2.75 o
   6   2   2       32.30       30.74      4.09 o
   7   2   2       53.74       53.03      8.12 o
  -8   3   2       19.99       20.62      4.21 o
  -7   3   2        0.33        0.63      2.60 o
  -6   3   2      105.04      107.87      7.92 o
  -5   3   2       67.63       67.31      3.67 o
  -4   3   2      420.61      418.26      8.16 o
  -3   3   2      103.64       82.96      3.25 o
  -2   3   2      325.15      312.89      5.94 o
  -1   3   2      681.44      684.42     10.48 o
   0   3   2       41.30       40.81      2.00 o
   1   3   2     1378.90     1434.17     20.31 o
   2   3   2      514.56      536.43      9.06 o
   3   3   2        7.15       10.76      1.71 o
   4   3   2       28.28       29.51      3.40 o
   5   3   2       32.03       39.51      4.31 o
   6   3   2        8.46        4.42      2.97 o
  -8   4   2       42.86       43.77      5.18 o
  -7   4   2       17.34       17.93      4.24 o
  -6   4   2        0.74        1.14      1.33 o
  -5   4   2      290.94      302.37      7.31 o
  -4   4   2      781.62      833.51     13.87 o
  -3   4   2      860.10      829.12     13.34 o
  -2   4   2      824.63      809.92     15.27 o
  -1   4   2       11.01       21.25      2.52 o
   0   4   2      228.20      206.26      4.64 o
   1   4   2      419.85      431.70      7.77 o
   2   4   2      231.68      228.16      5.40 o
   3   4   2        3.51        3.30      2.14 o
   4   4   2       19.53       21.31      3.30 o
   5   4   2       44.73       47.20      4.75 o
   6   4   2        1.37        0.46      3.09 o
  -8   5   2       25.87       27.10      4.67 o
  -7   5   2        9.29        4.30      2.87 o
  -6   5   2       39.69       34.77      3.61 o
  -5   5   2      185.60      175.40      5.58 o
  -4   5   2      259.10      254.78      6.40 o
  -3   5   2      223.59      231.41      6.69 o
  -2   5   2        3.01        2.20      1.53 o
  -1   5   2      165.86      196.94      4.77 o
   0   5   2      498.88      505.17      8.90 o
   1   5   2       20.58       25.03      2.16 o
   2   5   2      109.06      117.32      4.12 o
   3   5   2      114.06      121.19      5.93 o
   4   5   2       24.27       28.01      3.67 o
   5   5   2        7.49        3.21      3.04 o
   6   5   2        2.99        5.69      4.82 o
  -7   6   2       47.87       44.37      4.98 o
  -6   6   2       55.54       49.79      5.46 o
  -5   6   2        7.40        8.35      2.34 o
  -4   6   2      254.21      251.73      7.77 o
  -3   6   2      158.52      179.35      5.07 o
  -2   6   2      400.75      395.59      7.94 o
  -1   6   2      552.29      590.61     10.36 o
   0   6   2        3.85        1.63      1.43 o
   1   6   2       12.52       14.44      2.53 o
   2   6   2       91.84       88.12      4.18 o
   3   6   2      101.26      112.17      9.98 o
   4   6   2       15.73       13.74      3.30 o
   5   6   2        0.21        2.19      3.92 o
  -7   7   2       28.49       28.89      3.61 o
  -6   7   2       33.71       27.98      3.86 o
  -5   7   2       61.04       57.25      4.01 o
  -4   7   2       64.23       69.01      3.98 o
  -3   7   2      199.42      220.92     17.01 o
  -2   7   2      290.74      282.89     14.05 o
  -1   7   2       12.30       15.30      3.80 o
   0   7   2        2.69        4.45      2.47 o
   1   7   2       53.23       44.64      4.95 o
   2   7   2       57.98       66.25      5.12 o
   3   7   2       46.92       44.10      7.18 o
   4   7   2        8.48        5.78      4.93 o
  -7   8   2       20.70       15.74      4.29 o
  -6   8   2       47.85       47.32      5.32 o
  -5   8   2       19.49       22.82      4.16 o
  -4   8   2        0.30       -3.42      2.52 o
  -3   8   2      212.32      214.82     25.93 o
  -2   8   2       58.39       58.82     10.31 o
  -1   8   2       42.62       44.22      5.15 o
   0   8   2       64.15       67.92      5.56 o
   1   8   2       22.09       23.49      3.88 o
   2   8   2       16.39       18.29      5.35 o
   3   8   2        9.37       12.40      5.22 o
   4   8   2        6.39        0.47      5.32 o
  -6   9   2        6.64        4.83      4.94 o
  -5   9   2       30.60       27.76      4.57 o
  -4   9   2        1.81        0.04      2.77 o
  -3   9   2       58.81       62.14      5.69 o
  -2   9   2       41.96       37.33      4.76 o
  -1   9   2       50.27       47.87      4.96 o
   0   9   2        7.35       12.15      3.64 o
   1   9   2       11.72       11.80      3.75 o
   2   9   2        4.11       -1.09      4.52 o
   3   9   2        2.89        4.28      5.75 o
  -5  10   2       30.65       35.13      5.28 o
  -4  10   2       26.15       22.72      4.41 o
  -3  10   2        1.32        0.23      8.22 o
  -2  10   2       39.52       45.99      5.26 o
  -1  10   2       18.71       16.46      4.45 o
   0  10   2       17.00       13.63      7.33 o
   1  10   2        6.06        9.31      5.52 o
  -3  11   2        0.36       -1.20      3.15 o
  -2  11   2       18.00       25.11      6.96 o
  -1  11   2       19.94       18.69      4.50 o
   0 -11   3       18.67       19.72      4.78 o
   1 -11   3        0.70        0.12      3.49 o
   2 -11   3       18.16       19.73      4.71 o
  -2 -10   3        5.53        5.10      5.57 o
  -1 -10   3       13.41        8.28      5.19 o
   0 -10   3       26.25       29.91      4.86 o
   1 -10   3        1.51       -3.28      2.79 o
   2 -10   3       44.12       48.70     11.97 o
   3 -10   3       15.64       10.99      3.77 o
   4 -10   3       11.75       15.20      5.74 o
  -3  -9   3        2.93        1.23      5.04 o
  -2  -9   3       22.73       19.68      6.20 o
  -1  -9   3       30.69       33.83      4.58 o
   0  -9   3       51.02       49.82      5.26 o
   1  -9   3       64.90       63.17      5.64 o
   2  -9   3       18.30       14.91      3.68 o
   3  -9   3       82.59       77.37      6.26 o
   4  -9   3       11.18       15.14      3.86 o
   5  -9   3        5.45        6.25      3.43 o
  -4  -8   3        0.24        4.93      5.36 o
  -3  -8   3        6.34        6.61      5.50 o
  -2  -8   3       54.54       46.22      7.70 o
  -1  -8   3       62.46       56.11      5.21 o
   0  -8   3       34.04       31.73      4.12 o
   1  -8   3       53.63       48.64      5.88 o
   2  -8   3        0.97        1.03      2.51 o
   3  -8   3      165.13      179.53      7.73 o
   4  -8   3       72.66       70.33      7.04 o
   5  -8   3       29.43       23.07      4.09 o
  -5  -7   3        7.53        5.81      5.62 o
  -4  -7   3        2.58        7.35      5.11 o
  -3  -7   3        8.30        2.51      4.20 o
  -2  -7   3       34.37       48.26      4.55 o
  -1  -7   3       86.72       86.38      5.66 o
   0  -7   3       70.07       68.71      5.11 o
   1  -7   3      277.81      263.35     10.79 o
   2  -7   3      330.69      356.84     10.42 o
   3  -7   3      136.33      146.27      6.79 o
   4  -7   3       99.83      100.34     13.27 o
   5  -7   3       12.73       15.08      3.61 o
  -5  -6   3       11.49       14.93      5.56 o
  -4  -6   3       45.51       53.03      7.53 o
  -3  -6   3        8.11       13.26      4.71 o
  -2  -6   3        0.97        1.86      2.28 o
  -1  -6   3      147.34      142.91     13.09 o
   0  -6   3      335.44      298.10      8.73 o
   1  -6   3      255.98      232.13     12.65 o
   2  -6   3       99.95       90.96      5.09 o
   3  -6   3       25.58       27.19      3.37 o
   4  -6   3      346.16      362.84     15.61 o
   5  -6   3      271.13      289.31      7.49 o
   6  -6   3       52.59       55.22      4.93 o
  -6  -5   3        8.55        6.66      5.61 o
  -5  -5   3       30.76       27.40      6.39 o
  -4  -5   3       58.62       55.90      5.71 o
  -3  -5   3        0.25        4.01      3.48 o
  -2  -5   3       17.14       18.91      2.41 o
  -1  -5   3      141.22      153.94      5.59 o
   0  -5   3      946.35      953.35     18.84 o
   1  -5   3      151.95      132.13      5.11 o
   2  -5   3      298.81      290.42      7.00 o
   3  -5   3      506.60      514.18     11.71 o
   4  -5   3      208.15      206.58      7.32 o
   5  -5   3      147.18      144.85      6.04 o
   6  -5   3        8.62        4.25      2.74 o
   7  -5   3        7.31        1.20      4.40 o
  -6  -4   3       30.34       28.24      6.68 o
  -5  -4   3       77.35       79.93      6.97 o
  -4  -4   3       50.05       57.18      4.53 o
  -3  -4   3      110.88      107.03      4.26 o
  -2  -4   3       27.69       30.15      1.98 o
  -1  -4   3       74.13       72.94      2.48 o
   0  -4   3      597.58      575.86     12.08 o
   1  -4   3      252.93      244.53      6.20 o
   2  -4   3      338.78      326.51     10.82 o
   3  -4   3      369.90      358.75     11.14 o
   4  -4   3        0.96        0.20      2.55 o
   5  -4   3      266.16      278.12      6.92 o
   6  -4   3      178.27      168.59      9.82 o
   7  -4   3       34.55       38.43      6.52 o
  -7  -3   3        9.35        1.04      4.47 o
  -6  -3   3       53.58       61.72      8.20 o
  -5  -3   3       58.93       57.34      4.91 o
  -4  -3   3       67.99       52.43      4.53 o
  -3  -3   3      150.77      127.20      3.52 o
  -2  -3   3        3.69        2.37      0.78 o
  -1  -3   3       54.04       64.76      3.62 o
   0  -3   3       23.83       19.60      1.27 o
   1  -3   3     2135.83     2268.02     30.67 o
   2  -3   3      388.32      358.12      8.22 o
   3  -3   3      327.29      322.06      6.74 o
   4  -3   3      284.54      264.96     24.16 o
   5  -3   3      245.56      245.09      7.75 o
   6  -3   3      160.60      152.84      9.60 o
   7  -3   3       32.22       21.18      5.41 o
  -7  -2   3       30.36       28.90      6.86 o
  -6  -2   3        4.67        5.83      4.27 o
  -5  -2   3       35.59       43.47      4.33 o
  -4  -2   3      362.28      403.17     10.41 o
  -3  -2   3      791.09      794.93     20.03 o
  -2  -2   3     1040.95      996.99     14.49 o
  -1  -2   3       36.56       39.58      2.37 o
   0  -2   3       53.30       55.30      1.86 o
   1  -2   3     1069.67     1103.32     19.18 o
   2  -2   3      668.47      753.14     15.91 o
   3  -2   3       83.77       93.02      3.13 o
   4  -2   3      116.79      119.30      5.83 o
   5  -2   3        1.48        1.82      1.70 o
   6  -2   3      161.50      152.41      9.85 o
   7  -2   3       63.61       71.75      8.64 o
  -7  -1   3        6.90        5.19      3.09 o
  -6  -1   3       12.64        1.81      3.71 o
  -5  -1   3      102.06      101.15      7.14 o
  -4  -1   3      453.42      457.89     16.28 o
  -3  -1   3      462.84      453.74      7.64 o
  -2  -1   3       62.37       53.74      3.22 o
  -1  -1   3      935.94      982.11     13.86 o
   0  -1   3      111.58      115.10      3.09 o
   1  -1   3      602.05      538.11      8.00 o
   2  -1   3     1837.86     1906.59     26.00 o
   3  -1   3       19.18       16.54      1.62 o
   4  -1   3      100.18      102.44      7.00 o
   5  -1   3      321.91      368.40      9.99 o
   6  -1   3       65.79       38.83      6.20 o
   7  -1   3       54.39       65.79      8.36 o
  -8   0   3       26.57       30.41      4.75 o
  -7   0   3        1.46        3.55      3.01 o
  -6   0   3       48.37       49.73      7.27 o
  -5   0   3      150.14      154.15      9.84 o
  -4   0   3      300.22      327.69      6.32 o
  -3   0   3      766.61      764.62     13.11 o
  -2   0   3     1396.84     1342.71     18.81 o
  -1   0   3     3318.08     3188.47     42.04 o
   0   0   3      471.47      464.28      7.03 o
   1   0   3       37.71       45.66      1.80 o
   2   0   3       37.93       47.30      2.00 o
   3   0   3      580.79      585.03      9.66 o
   4   0   3       92.38       77.19      3.41 o
   5   0   3       59.32       58.57      6.58 o
   6   0   3        1.26        2.89      3.76 o
   7   0   3       29.69       23.40      6.01 o
  -8   1   3        0.70        6.12      3.75 o
  -7   1   3       44.32       42.95      4.87 o
  -6   1   3       48.14       33.64      7.43 o
  -5   1   3      197.76      174.68      8.76 o
  -4   1   3       51.69       49.76      2.67 o
  -3   1   3      186.23      166.15      4.11 o
  -2   1   3     1159.26     1290.51     18.26 o
  -1   1   3     1556.40     1621.60     22.20 o
   0   1   3      399.68      368.70      5.99 o
   1   1   3       71.90       74.40      2.26 o
   2   1   3      284.45      284.01      5.39 o
   3   1   3     1290.26     1371.10     19.91 o
   4   1   3       26.33       30.78      2.96 o
   5   1   3        0.88        0.46      2.98 o
   6   1   3      100.12      116.60     10.16 o
   7   1   3        6.47        2.20      4.71 o
  -8   2   3        0.17        3.46      3.13 o
  -7   2   3       91.84       97.68     11.64 o
  -6   2   3       37.15       40.42      4.34 o
  -5   2   3       69.11       77.32      3.83 o
  -4   2   3      249.95      206.67      5.14 o
  -3   2   3      508.22      451.90      8.06 o
  -2   2   3     1951.37     1840.69     25.55 o
  -1   2   3     1623.17     1574.24     21.87 o
   0   2   3      645.77      605.40      9.34 o
   1   2   3      360.20      353.13     12.55 o
   2   2   3      287.52      285.42      8.12 o
   3   2   3       49.14       38.90      5.07 o
   4   2   3      128.83      123.98      9.11 o
   5   2   3        2.13        0.33      5.27 o
   6   2   3       27.64       28.96      6.19 o
   7   2   3        2.01       13.28      5.51 o
  -8   3   3       19.04       12.80      5.40 o
  -7   3   3        9.38        6.13      3.12 o
  -6   3   3       92.61       80.02      5.68 o
  -5   3   3        4.96        4.62      3.26 o
  -4   3   3      372.17      396.94      7.98 o
  -3   3   3      250.95      265.71      6.29 o
  -2   3   3      256.01      243.37      5.29 o
  -1   3   3      436.80      479.46      8.09 o
   0   3   3      442.95      442.73      7.59 o
   1   3   3      127.30      118.38      3.49 o
   2   3   3      285.82      281.02      5.92 o
   3   3   3       24.64       28.58      2.41 o
   4   3   3      180.49      198.72      7.23 o
   5   3   3       13.79       17.03      3.66 o
   6   3   3        2.28        2.99      4.13 o
  -8   4   3       67.62       61.40      6.37 o
  -7   4   3        0.28        2.17      2.84 o
  -6   4   3       61.24       55.32      4.81 o
  -5   4   3       42.86       46.85      6.90 o
  -4   4   3      312.60      293.81      6.85 o
  -3   4   3      617.25      591.85     10.42 o
  -2   4   3       35.30       37.00      4.29 o
  -1   4   3      149.62      150.30      4.07 o
   0   4   3      613.46      632.12     10.47 o
   1   4   3      445.90      450.19     11.84 o
   2   4   3      117.57      113.83      3.94 o
   3   4   3       47.71       49.54      3.11 o
   4   4   3       15.98       16.53      3.12 o
   5   4   3       65.13       67.18      5.42 o
   6   4   3        0.23        2.83      4.28 o
  -8   5   3       51.60       48.73      5.61 o
  -7   5   3       11.93        9.49      3.41 o
  -6   5   3        0.34        2.65      2.18 o
  -5   5   3      207.50      210.16      6.91 o
  -4   5   3       65.37       63.26      3.99 o
  -3   5   3      203.39      198.58      7.18 o
  -2   5   3       29.63       25.90      2.22 o
  -1   5   3      178.93      178.25      4.72 o
   0   5   3      488.48      507.61     13.28 o
   1   5   3       59.73       56.92      3.71 o
   2   5   3       18.14       15.28      2.20 o
   3   5   3       83.92       87.02      5.39 o
   4   5   3       33.60       30.38      3.89 o
   5   5   3       35.94       38.01      4.79 o
  -7   6   3       69.68       78.21      6.33 o
  -6   6   3       10.51       12.92      2.70 o
  -5   6   3      135.95      123.37      5.15 o
  -4   6   3       23.54       27.44      3.32 o
  -3   6   3       80.23       83.02      4.62 o
  -2   6   3      312.16      326.92      7.17 o
  -1   6   3      168.49      172.52      6.59 o
   0   6   3       16.47       27.74      2.40 o
   1   6   3       10.97       12.32      2.10 o
   2   6   3      102.63      113.84      4.55 o
   3   6   3       85.48       83.00      5.68 o
   4   6   3       22.28       20.85      3.72 o
   5   6   3        0.08        4.54      3.30 o
  -7   7   3       91.57       97.11      7.03 o
  -6   7   3       42.05       38.12      3.68 o
  -5   7   3        7.07        3.24      2.20 o
  -4   7   3       57.91       59.77      3.84 o
  -3   7   3      134.73      122.04      6.46 o
  -2   7   3      284.41      252.05      6.46 o
  -1   7   3       25.80       20.96      2.39 o
   0   7   3        0.38        1.99      1.90 o
   1   7   3       68.82       67.36      3.83 o
   2   7   3       43.05       49.59      5.70 o
   3   7   3       16.98       16.14      5.36 o
   4   7   3        4.96        7.61      5.07 o
  -7   8   3       24.42       18.21      4.44 o
  -6   8   3       59.70       65.54      6.20 o
  -5   8   3        1.58        5.88      3.27 o
  -4   8   3       83.53       89.55      7.36 o
  -3   8   3       77.65       73.66      5.80 o
  -2   8   3       45.84       44.91      4.71 o
  -1   8   3       17.29       19.29      3.51 o
   0   8   3       44.80       44.81      6.54 o
   1   8   3       20.95       18.08      3.72 o
   2   8   3        3.29        3.44      4.62 o
   3   8   3        8.41       12.74      5.78 o
  -6   9   3       34.13       32.75      5.08 o
  -5   9   3       27.87       20.26      4.28 o
  -4   9   3        0.81        1.25      2.80 o
  -3   9   3       44.41       58.23      9.04 o
  -2   9   3       45.61       53.10      5.33 o
  -1   9   3       54.96       53.51      9.92 o
   0   9   3       18.41       20.10      3.95 o
   1   9   3        2.84       -0.28      3.15 o
   2   9   3        3.97        1.94      4.49 o
  -5  10   3       53.92       60.89      6.33 o
  -4  10   3        5.66        7.97      3.70 o
  -3  10   3       15.11        5.06      3.37 o
  -2  10   3       19.10       19.55      4.13 o
  -1  10   3       24.68       25.45      4.51 o
   0  10   3        9.67        5.43      3.88 o
   1  10   3        7.72        3.56      5.16 o
  -3  11   3        0.23       -0.54      3.09 o
  -2  11   3       19.04       26.09      6.61 o
  -1  11   3       26.95       26.99      5.04 o
   1 -11   4       57.10       59.49      6.37 o
  -2 -10   4        0.11       -4.51      4.61 o
  -1 -10   4       18.08        7.70      5.78 o
   0 -10   4       50.48       39.03      8.93 o
   1 -10   4        0.98       -0.92      3.20 o
   2 -10   4       46.17       43.36      5.28 o
   3 -10   4        2.66        0.90      3.25 o
   4 -10   4        6.56        2.70      3.44 o
  -3  -9   4        0.81       -1.20      5.39 o
  -2  -9   4       10.37        7.64      5.23 o
  -1  -9   4       16.65       14.18      3.91 o
   0  -9   4       73.33       84.83      6.48 o
   1  -9   4        3.21        0.38      2.93 o
   2  -9   4      197.62      196.58      8.51 o
   3  -9   4       30.17       37.63      5.79 o
   4  -9   4       16.59       21.34      4.27 o
  -4  -8   4        0.32       -2.53      4.59 o
  -3  -8   4        4.68       11.18      5.75 o
  -2  -8   4       85.66       78.47      9.51 o
  -1  -8   4        1.27       -0.21      2.76 o
   0  -8   4       36.71       38.56      6.45 o
   1  -8   4      135.29      123.62      6.72 o
   2  -8   4        9.41        9.14      3.27 o
   3  -8   4      121.56      128.33      6.77 o
   4  -8   4        1.27       -2.85      2.67 o
   6  -8   4       18.89       30.13      6.41 o
  -5  -7   4        9.34       10.61      5.62 o
  -4  -7   4       12.15       13.38      5.83 o
  -3  -7   4       15.04       10.27      5.54 o
  -2  -7   4        4.71        2.96      1.45 o
  -1  -7   4       23.57       26.49      3.91 o
   0  -7   4       25.27       21.76      5.65 o
   1  -7   4      365.28      379.11     11.75 o
   2  -7   4        0.97        1.18      4.51 o
   3  -7   4      443.22      447.50     12.24 o
   4  -7   4       67.89       68.77      5.51 o
   6  -7   4       75.48       82.78      9.21 o
  -5  -6   4       20.87       37.30      7.56 o
  -4  -6   4       33.09       35.12      6.87 o
  -3  -6   4        6.26        6.99      4.56 o
  -2  -6   4        0.87        0.04      1.53 o
  -1  -6   4      305.40      302.48      9.06 o
   0  -6   4       72.59       80.62      5.17 o
   1  -6   4      139.14      129.69      5.78 o
   2  -6   4      148.43      140.94     12.51 o
   3  -6   4      227.20      238.83     12.20 o
   4  -6   4      140.13      148.98      8.82 o
   5  -6   4       19.74       30.60      5.84 o
   6  -6   4        8.24       13.82      4.92 o
  -6  -5   4       13.01        5.57      3.34 o
  -5  -5   4       32.96       32.89     10.25 o
  -4  -5   4       87.00       86.49      8.35 o
  -3  -5   4       34.25       34.32      3.30 o
  -2  -5   4        4.62        3.41      1.43 o
  -1  -5   4       17.72       14.73      1.68 o
   0  -5   4      449.96      475.93     11.39 o
   1  -5   4       55.19       57.62      2.06 o
   2  -5   4      616.06      596.02     10.07 o
   3  -5   4       23.32       24.10      2.54 o
   4  -5   4      701.49      686.12     12.18 o
   5  -5   4       96.96      106.14      5.72 o
   6  -5   4       38.50       38.22      5.80 o
   7  -5   4       47.28       50.82      7.29 o
  -6  -4   4       14.47       15.69      3.80 o
  -5  -4   4       94.09       96.29      6.10 o
  -4  -4   4       50.85       52.02      4.96 o
  -3  -4   4       65.38       55.97      7.01 o
  -2  -4   4       49.81       48.55      3.92 o
  -1  -4   4        5.44        4.82      1.17 o
   0  -4   4      951.50     1006.38     14.75 o
   1  -4   4       55.49       59.64      2.80 o
   2  -4   4       30.55       26.37      2.17 o
   3  -4   4      222.58      200.72     14.16 o
   4  -4   4      385.86      370.31      7.76 o
   5  -4   4       65.09       66.74      5.54 o
   6  -4   4       33.19       30.84      5.53 o
   7  -4   4       14.31       11.51      4.63 o
  -7  -3   4        3.93        7.04      3.56 o
  -6  -3   4       39.98       44.09      5.67 o
  -5  -3   4       71.54       63.85      4.95 o
  -4  -3   4      136.42      118.09     10.63 o
  -3  -3   4      294.64      292.51      6.03 o
  -2  -3   4      533.38      491.22     10.54 o
  -1  -3   4        8.56        6.54      1.20 o
   0  -3   4       73.53       89.01      2.66 o
   1  -3   4     1720.90     1778.03     27.19 o
   2  -3   4      449.79      423.66     30.46 o
   3  -3   4      877.24      896.97     13.99 o
   4  -3   4        4.34        4.53      2.56 o
   5  -3   4      232.66      237.07      9.38 o
   6  -3   4       67.00       72.89      7.81 o
   7  -3   4       29.68       28.71      6.00 o
  -7  -2   4       18.90       17.65      4.00 o
  -6  -2   4        3.40        6.09      2.85 o
  -5  -2   4        2.62        0.87      2.32 o
  -4  -2   4      460.58      467.94     17.59 o
  -3  -2   4      329.97      319.08      8.80 o
  -2  -2   4      382.67      369.52      6.64 o
  -1  -2   4        1.09       -0.05      0.71 o
   0  -2   4      171.26      177.01      4.72 o
   1  -2   4     2447.89     2616.38     35.06 o
   2  -2   4      288.43      305.03      6.71 o
   3  -2   4       13.84       14.37      1.65 o
   4  -2   4      113.62      109.54      3.90 o
   5  -2   4      142.84      146.56      7.09 o
   6  -2   4       69.53       72.91      8.19 o
   7  -2   4       27.74       26.07      6.53 o
  -7  -1   4        1.05        4.48      3.02 o
  -6  -1   4        0.87        3.41      2.71 o
  -5  -1   4      104.97      109.95      6.49 o
  -4  -1   4      652.01      651.19     10.74 o
  -3  -1   4     1235.73     1227.97     18.00 o
  -2  -1   4       61.01       64.90      2.47 o
  -1  -1   4      748.85      725.07     10.85 o
   0  -1   4      441.21      438.68      7.01 o
   1  -1   4      140.41      120.25      2.51 o
   2  -1   4     2148.85     2321.48     31.48 o
   3  -1   4      132.24      135.48      3.71 o
   4  -1   4      401.10      408.34      7.98 o
   5  -1   4       19.78       28.54      5.19 o
   6  -1   4       39.46       54.76      7.10 o
   7  -1   4       11.01       18.71      5.63 o
  -8   0   4       23.39       28.78      7.09 o
  -7   0   4        5.10        0.59      2.86 o
  -6   0   4       25.38       21.08      3.61 o
  -5   0   4       54.62       47.12      5.83 o
  -4   0   4       32.54       33.88      2.25 o
  -3   0   4      870.58      857.78     13.24 o
  -2   0   4       65.60       63.48      2.78 o
  -1   0   4     1904.16     1864.09     25.44 o
   0   0   4      499.57      489.31      7.63 o
   1   0   4      320.77      329.29      7.49 o
   2   0   4     1076.16     1122.35     16.16 o
   3   0   4      337.73      323.85      7.56 o
   4   0   4       42.62       45.42      4.08 o
   5   0   4       96.34       76.09      7.49 o
   6   0   4       54.39       42.62      6.68 o
   7   0   4       21.64       18.36      5.86 o
  -8   1   4       22.76       28.25      4.62 o
  -7   1   4       47.68       48.68      5.14 o
  -6   1   4       26.20       24.03      5.76 o
  -5   1   4        5.74        4.82      2.46 o
  -4   1   4      130.68      121.77      4.36 o
  -3   1   4      654.03      601.35     12.54 o
  -2   1   4     3249.37     3185.79     42.82 o
  -1   1   4      297.88      282.24      5.28 o
   0   1   4      406.54      401.40      8.58 o
   1   1   4       41.71       51.88      2.27 o
   2   1   4      179.78      160.29      3.87 o
   3   1   4     1397.01     1408.70     20.63 o
   4   1   4       38.51       35.20      4.89 o
   5   1   4       34.74       38.56      5.84 o
   6   1   4        5.07        1.59      3.99 o
   7   1   4       12.15       20.20      6.18 o
  -8   2   4        5.87        0.80      5.04 o
  -7   2   4       98.27       81.33      6.28 o
  -6   2   4       60.64       60.26      5.07 o
  -5   2   4        3.15        3.11      1.73 o
  -4   2   4        1.17        0.58      0.80 o
  -3   2   4      145.24      155.22      4.26 o
  -2   2   4     2256.13     2361.18     33.18 o
  -1   2   4        4.29        6.61      1.62 o
   0   2   4      294.92      261.41      6.52 o
   1   2   4      251.40      223.83      6.76 o
   2   2   4       28.86       31.71      2.14 o
   3   2   4      561.53      572.30     10.06 o
   4   2   4       53.78       54.28      4.26 o
   5   2   4       12.18       17.09      4.87 o
   6   2   4       56.45       56.24      8.07 o
  -8   3   4       16.55       18.80      4.12 o
  -7   3   4      100.66      108.72      7.10 o
  -6   3   4      122.19      124.48      6.31 o
  -5   3   4        6.75        5.41      1.55 o
  -4   3   4        1.19        0.00      1.49 o
  -3   3   4      602.40      579.15     10.18 o
  -2   3   4      448.44      441.56     10.88 o
  -1   3   4      826.47      814.40     12.70 o
   0   3   4       70.77       75.90      2.88 o
   1   3   4      281.78      277.87      5.79 o
   2   3   4      122.92      103.54      4.61 o
   3   3   4        9.81        8.99      2.39 o
   4   3   4      235.38      214.39     11.19 o
   5   3   4       18.47       20.02      5.12 o
   6   3   4       12.73        8.15      4.90 o
  -8   4   4       48.10       40.28      6.88 o
  -7   4   4        5.86        6.92      3.03 o
  -6   4   4       52.39       47.56      3.57 o
  -5   4   4      123.88      130.74      6.02 o
  -4   4   4      102.75      112.53      4.25 o
  -3   4   4       68.46       72.16      4.38 o
  -2   4   4       35.20       28.59      2.26 o
  -1   4   4      519.11      503.22      8.96 o
   0   4   4       95.91       88.37      3.34 o
   1   4   4      204.55      205.57      5.17 o
   2   4   4       37.43       45.33      5.94 o
   3   4   4        5.82        8.09      2.06 o
   4   4   4      160.64      191.64      7.56 o
   5   4   4       25.98       32.22      6.26 o
   6   4   4        1.82        2.60      4.54 o
  -8   5   4       46.39       52.79     11.90 o
  -7   5   4       13.67       11.76      3.46 o
  -6   5   4       95.85       90.65      4.91 o
  -5   5   4      376.58      365.05      8.56 o
  -4   5   4       57.32       62.87      3.79 o
  -3   5   4       35.77       36.59      2.88 o
  -2   5   4      207.92      206.78      6.66 o
  -1   5   4      351.22      356.52      7.40 o
   0   5   4      425.89      425.87     10.32 o
   1   5   4       32.10       38.70      2.79 o
   2   5   4        0.79        0.55      2.54 o
   3   5   4       63.01       65.53     16.75 o
   4   5   4       16.49       18.94      4.89 o
   5   5   4       41.06       30.40      6.32 o
  -7   6   4       53.40       61.72      5.85 o
  -6   6   4       24.53       19.45      3.03 o
  -5   6   4       92.11       94.91      5.14 o
  -4   6   4      109.45      103.68      5.31 o
  -3   6   4       52.16       44.78      3.21 o
  -2   6   4      194.08      172.23      5.20 o
  -1   6   4      188.65      173.65      5.08 o
   0   6   4       55.54       45.26      3.10 o
   1   6   4        0.53        0.60      1.73 o
   2   6   4       55.84       63.89      3.91 o
   3   6   4       39.76       42.65      4.34 o
   4   6   4        3.44        7.66      3.15 o
   5   6   4       11.61       18.40      5.44 o
  -7   7   4       99.67       94.46      5.75 o
  -6   7   4       43.74       40.62      5.05 o
  -5   7   4       17.30       16.14      3.38 o
  -4   7   4      145.87      151.97     15.09 o
  -3   7   4       84.12       87.66      6.30 o
  -2   7   4       33.31       35.53      3.06 o
  -1   7   4       74.06       83.33      4.72 o
   0   7   4       21.57       18.46      2.43 o
   1   7   4       51.77       56.16      4.30 o
   2   7   4       54.18       47.45      8.33 o
   3   7   4        0.21        1.86      5.68 o
   4   7   4        4.15        3.83      4.76 o
  -6   8   4       34.18       29.80      4.69 o
  -5   8   4        3.94        2.22      3.11 o
  -4   8   4       71.03       69.25      5.90 o
  -3   8   4      156.84      159.53     10.29 o
  -2   8   4       44.05       47.83      4.93 o
  -1   8   4       17.35       14.37      3.23 o
   0   8   4       59.82       60.63      7.26 o
   1   8   4       34.65       31.76      4.38 o
   2   8   4        0.23       -5.30      3.76 o
   3   8   4        3.67       11.57      5.24 o
  -6   9   4       42.12       45.00      5.67 o
  -5   9   4       22.32       22.47      4.35 o
  -4   9   4       14.07       13.95      3.80 o
  -3   9   4       58.49       64.93      5.93 o
  -2   9   4       17.07       18.03      3.73 o
  -1   9   4       22.35       25.21      5.96 o
   0   9   4       42.23       44.33      6.04 o
   1   9   4       12.17       13.34      7.64 o
   2   9   4        0.81        1.69      4.39 o
  -5  10   4       37.49       37.67      5.48 o
  -4  10   4        7.10       12.39      3.93 o
  -3  10   4        8.56        7.78      3.57 o
  -2  10   4       29.17       34.68      5.01 o
  -1  10   4       35.39       23.08      5.25 o
   0  10   4        7.55       11.29      3.90 o
   1  10   4       10.90       13.50      5.81 o
  -1 -10   5       13.71        8.67      5.92 o
   0 -10   5        2.98       10.21      5.21 o
   1 -10   5       69.20       83.50      9.92 o
   2 -10   5        7.32        5.34      5.69 o
   3 -10   5        8.49       14.33      5.60 o
  -3  -9   5       13.25       17.73      6.52 o
  -2  -9   5        0.25        0.33      4.90 o
  -1  -9   5       20.86       31.86      9.47 o
   0  -9   5       26.62       26.07      6.13 o
   1  -9   5        0.49        0.37      3.10 o
   2  -9   5       50.60       50.04      5.53 o
   3  -9   5       64.42       64.74      8.07 o
   5  -9   5       13.08       18.71      6.32 o
  -4  -8   5        3.64        7.38      6.12 o
  -3  -8   5       14.16       23.07      6.38 o
  -2  -8   5       30.07       25.06      6.51 o
  -1  -8   5        0.49        1.78      2.76 o
   0  -8   5       23.51       24.61      5.64 o
   1  -8   5       22.29       25.94      4.01 o
   2  -8   5      217.08      219.18      9.91 o
   3  -8   5       24.20       31.13      5.81 o
   4  -8   5        7.04       11.03      4.90 o
   5  -8   5        1.47       -1.12      3.97 o
  -5  -7   5        5.23        6.02      5.40 o
  -4  -7   5       26.42       33.95      7.12 o
  -3  -7   5       17.80       19.33      5.84 o
  -2  -7   5       93.97       96.42      5.86 o
  -1  -7   5       11.93       13.80      3.09 o
   0  -7   5       37.52       50.29      6.65 o
   1  -7   5      115.27      111.89      8.36 o
   2  -7   5        0.29       -3.81      2.86 o
   3  -7   5       35.32       35.66      5.46 o
   4  -7   5      117.35      116.18     11.08 o
   5  -7   5       15.51       19.12      5.39 o
   6  -7   5       25.19       27.37      6.51 o
  -5  -6   5       40.64       42.09      7.72 o
  -4  -6   5       19.11       20.66      6.04 o
  -3  -6   5       23.21       25.91      6.04 o
  -2  -6   5       15.11       18.37      3.10 o
  -1  -6   5      151.81      137.54      7.70 o
   0  -6   5       39.93       42.30      3.90 o
   1  -6   5      170.15      170.11      8.88 o
   2  -6   5       72.99       83.58      6.99 o
   3  -6   5      210.97      221.60      7.75 o
   4  -6   5       39.09       36.62      3.89 o
   5  -6   5       20.85       17.88      5.33 o
   6  -6   5        1.14       -2.16      4.04 o
  -6  -5   5        7.27        4.49      5.23 o
  -5  -5   5       22.37       24.83      6.24 o
  -4  -5   5       58.01       58.07      4.65 o
  -3  -5   5       63.70       75.14      4.49 o
  -2  -5   5       20.77       20.99      3.86 o
  -1  -5   5      591.30      630.60     10.53 o
   0  -5   5        6.19        9.46      2.32 o
   1  -5   5       14.14       18.62      1.57 o
   2  -5   5       65.22       72.54      4.84 o
   3  -5   5        0.72        1.42      1.71 o
   4  -5   5       45.46       49.80      4.12 o
   5  -5   5      124.15      127.29      6.21 o
   6  -5   5        4.53        2.99      2.82 o
   7  -5   5       12.80       19.90      5.66 o
  -6  -4   5       12.93       10.46      4.16 o
  -5  -4   5       29.53       34.03      8.33 o
  -4  -4   5      147.39      146.34      9.03 o
  -3  -4   5       16.68       13.40      1.88 o
  -2  -4   5      108.92      111.81      4.42 o
  -1  -4   5      151.61      140.65      3.86 o
   0  -4   5      860.54      837.52     12.88 o
   1  -4   5       82.53       83.65      2.90 o
   2  -4   5      508.67      521.12     12.51 o
   3  -4   5      280.24      273.17      6.09 o
   4  -4   5      138.16      141.17     11.56 o
   5  -4   5       11.44       10.29      2.93 o
   6  -4   5       22.91       22.10      5.41 o
   7  -4   5        5.04        9.93      4.96 o
  -7  -3   5        3.50        5.26      4.29 o
  -6  -3   5       20.43       24.91      4.60 o
  -5  -3   5       22.08       28.59      9.23 o
  -4  -3   5       24.12       27.86      3.33 o
  -3  -3   5      321.24      321.01      6.64 o
  -2  -3   5      297.05      178.17      6.81 o
  -1  -3   5        1.02        1.63      1.36 o
   0  -3   5      808.96      816.96     12.44 o
   1  -3   5       40.27       49.08      4.90 o
   2  -3   5      143.43      160.06      3.98 o
   3  -3   5      106.97      113.71      3.65 o
   4  -3   5        5.21        1.78      2.16 o
   5  -3   5       15.35       14.31      3.11 o
   6  -3   5       86.91       77.54      8.29 o
   7  -3   5        6.23        7.71      4.91 o
  -7  -2   5        8.83        9.87      3.72 o
  -6  -2   5       10.68       10.55      4.19 o
  -5  -2   5        6.68        3.96      2.59 o
  -4  -2   5      160.90      163.84      6.35 o
  -3  -2   5     1285.18     1320.22     19.52 o
  -2  -2   5        5.52        5.97      3.12 o
  -1  -2   5       32.22       39.72      2.14 o
   0  -2   5      224.43      204.42      4.34 o
   1  -2   5     3606.62     3853.31     51.16 o
   2  -2   5      526.00      524.06      9.61 o
   3  -2   5      292.66      275.12      7.72 o
   4  -2   5      139.95      143.40      5.94 o
   5  -2   5       82.78       78.08      5.26 o
   6  -2   5       12.17       11.52      5.00 o
   7  -2   5       13.50        7.86      4.96 o
  -7  -1   5        7.68        7.04      3.10 o
  -6  -1   5        3.24        0.29      2.54 o
  -5  -1   5       49.62       45.87      5.53 o
  -4  -1   5      290.71      292.65      6.35 o
  -3  -1   5      118.88      125.63      3.83 o
  -2  -1   5      253.62      237.28      8.07 o
  -1  -1   5        0.77        2.56      1.29 o
   0  -1   5       28.97       24.35      1.54 o
   1  -1   5     1400.06     1391.67     24.60 o
   2  -1   5       26.93       31.53      7.09 o
   3  -1   5      109.48      114.80      3.45 o
   4  -1   5      171.55      172.19      6.46 o
   5  -1   5        2.76        1.41      3.27 o
   6  -1   5        5.64        4.02      4.11 o
   7  -1   5       19.79       17.33      5.68 o
  -8   0   5       26.24       25.32      4.72 o
  -7   0   5        3.95        6.43      3.87 o
  -6   0   5       28.17       34.06      4.26 o
  -5   0   5      133.38      139.43      6.50 o
  -4   0   5       60.66       63.66      3.21 o
  -3   0   5      109.51       99.31      3.51 o
  -2   0   5     3409.41     3559.30     47.77 o
  -1   0   5       37.63       29.20      1.83 o
   0   0   5      426.62      422.08      7.02 o
   1   0   5        7.12        4.61      2.02 o
   2   0   5     1454.92     1576.13     22.12 o
   3   0   5      514.17      540.10      9.30 o
   4   0   5      186.56      201.49      7.09 o
   5   0   5       45.74       38.61      5.93 o
   6   0   5       10.02        7.81      4.38 o
   7   0   5        3.46       -1.83      4.43 o
  -8   1   5       27.75       33.20      5.03 o
  -7   1   5       66.39       72.96      6.23 o
  -6   1   5       57.81       65.82      8.50 o
  -5   1   5        0.85        0.85      2.20 o
  -4   1   5        5.36        5.16      1.69 o
  -3   1   5      253.41      269.73      5.94 o
  -2   1   5      394.84      441.83      7.89 o
  -1   1   5      489.87      445.62      7.71 o
   0   1   5      491.15      509.31     10.75 o
   1   1   5       43.98       56.59      2.17 o
   2   1   5      754.17      762.32     13.33 o
   3   1   5      113.98      102.25      4.53 o
   4   1   5       76.47       72.03      6.59 o
   5   1   5       41.91       39.19      6.19 o
   6   1   5        1.31        5.03      4.17 o
  -8   2   5       21.35       21.81      4.45 o
  -7   2   5      151.09      135.84      7.55 o
  -6   2   5       24.99       28.96      4.02 o
  -5   2   5       16.00       20.35      2.50 o
  -4   2   5      108.01      118.54      4.18 o
  -3   2   5      293.52      301.45      6.50 o
  -2   2   5      564.58      523.59      9.13 o
  -1   2   5     3582.11     3771.43     50.66 o
   0   2   5      162.85      191.99      4.45 o
   1   2   5      185.09      177.93      5.46 o
   2   2   5       44.99       51.80      3.65 o
   3   2   5      355.60      349.38      8.68 o
   4   2   5       88.68       92.19      8.18 o
   5   2   5       35.61       35.96      6.11 o
   6   2   5       24.23       13.23      5.24 o
  -8   3   5       25.81       30.39      4.88 o
  -7   3   5      121.39      135.32      7.57 o
  -6   3   5      126.58      141.97      6.88 o
  -5   3   5       17.31       23.14      2.69 o
  -4   3   5        6.30        9.34      2.05 o
  -3   3   5      192.85      192.77      5.19 o
  -2   3   5      263.98      285.57      6.79 o
  -1   3   5       61.65       53.95      2.76 o
   0   3   5      205.86      192.38      4.77 o
   1   3   5        1.29        1.41      1.31 o
   2   3   5       11.03       13.98      1.96 o
   3   3   5      106.59       97.12      4.89 o
   4   3   5       34.54       33.17      5.60 o
   5   3   5       39.03       39.17      6.64 o
   6   3   5       18.23       17.25      5.95 o
  -8   4   5       27.88       34.67      5.00 o
  -7   4   5       32.68       28.87      4.86 o
  -6   4   5      142.20      145.94      5.47 o
  -5   4   5       20.89       22.42      2.77 o
  -4   4   5      171.24      152.94      5.08 o
  -3   4   5      229.66      220.72      7.67 o
  -2   4   5      119.10      109.82      4.03 o
  -1   4   5      241.54      231.24      5.57 o
   0   4   5     1773.15     1854.30     26.74 o
   1   4   5        7.79        8.92      1.77 o
   2   4   5        6.04       10.26      2.05 o
   3   4   5        0.41        0.05      1.14 o
   4   4   5       98.30       94.18      8.79 o
   5   4   5       26.05       33.25      6.28 o
  -7   5   5       17.08       10.47      3.46 o
  -6   5   5      171.04      155.30      5.88 o
  -5   5   5      369.68      366.71      8.80 o
  -4   5   5       71.10       66.09      3.99 o
  -3   5   5       27.69       33.33      2.91 o
  -2   5   5      139.06      130.24      6.57 o
  -1   5   5      440.33      416.32      9.06 o
   0   5   5      182.65      172.37      5.03 o
   1   5   5       38.53       43.41      3.12 o
   2   5   5        2.18        0.02      1.86 o
   3   5   5       17.67       28.09      6.47 o
   4   5   5       44.03       32.61      6.17 o
   5   5   5        4.64       11.39      5.11 o
  -7   6   5       36.46       39.13      6.24 o
  -6   6   5       85.65       91.29      5.24 o
  -5   6   5      136.00      139.99      5.41 o
  -4   6   5        2.60       -2.21      1.90 o
  -3   6   5       77.70       82.75      4.29 o
  -2   6   5      329.64      328.27      7.67 o
  -1   6   5      243.18      248.29      6.38 o
   0   6   5       17.25       18.40      2.43 o
   1   6   5      177.81      169.70      5.51 o
   2   6   5        1.68        1.72      2.03 o
   3   6   5       20.18       19.91      3.57 o
   4   6   5        0.07       -5.40      3.60 o
  -7   7   5       39.16       36.22      4.10 o
  -6   7   5       48.09       49.25      4.25 o
  -5   7   5       66.95       72.58      5.90 o
  -4   7   5      138.63      140.60      5.50 o
  -3   7   5      148.82      142.94      5.32 o
  -2   7   5        1.07        0.11      1.84 o
  -1   7   5       80.39       93.06      4.45 o
   0   7   5       63.70       59.77      3.75 o
   1   7   5       57.48       56.93      3.90 o
   2   7   5       45.87       51.91      5.47 o
   3   7   5        0.10        1.44      2.66 o
   4   7   5        0.27       -2.15      3.96 o
  -6   8   5       12.58       13.43      4.08 o
  -5   8   5       24.40       30.63      7.33 o
  -4   8   5       76.20       87.21      6.54 o
  -3   8   5       12.23       18.88      3.84 o
  -2   8   5       27.56       35.15      4.42 o
  -1   8   5       48.74       42.85      4.63 o
   0   8   5       91.52       91.70      6.26 o
   1   8   5       14.73       14.76      3.77 o
   2   8   5       30.94       33.19      6.67 o
   3   8   5        0.12       -6.24      4.16 o
  -6   9   5       18.84       29.73      6.35 o
  -5   9   5       43.32       47.92      5.70 o
  -4   9   5       39.61       30.42      4.51 o
  -3   9   5       32.11       29.41      5.16 o
  -2   9   5       43.19       34.17      4.69 o
  -1   9   5        2.71        5.38      3.11 o
   0   9   5       66.67       72.37      6.18 o
   1   9   5       18.12       15.21      3.94 o
   2   9   5        2.55       -2.04      4.42 o
  -4  10   5       14.92       18.25      4.36 o
  -3  10   5        6.86       10.25      3.74 o
  -2  10   5        3.43        8.53      3.55 o
  -1  10   5       18.71       20.98      4.18 o
   0  10   5       14.98       16.15      4.34 o
  -1 -10   6        7.28       13.30      6.23 o
   0 -10   6        1.16        3.03      3.50 o
   1 -10   6       20.30       31.62      4.88 o
   2 -10   6       37.73       35.19      5.09 o
   3 -10   6        7.00       11.46      5.22 o
  -3  -9   6        7.67       13.01      6.61 o
  -2  -9   6        6.99        3.80      5.02 o
  -1  -9   6        9.72       11.16      3.55 o
   0  -9   6        8.01       11.07      3.60 o
   1  -9   6       17.83       11.43      3.69 o
   2  -9   6       26.50       26.23      5.88 o
   3  -9   6       10.07        9.68      3.38 o
   4  -9   6        0.59        4.56      4.54 o
  -4  -8   6        4.51        8.80      5.49 o
  -3  -8   6       48.95       25.51      6.89 o
  -2  -8   6        5.71        8.19      5.15 o
  -1  -8   6        4.61        4.69      3.04 o
   0  -8   6       11.69       19.99      3.65 o
   1  -8   6        9.47        8.64      4.86 o
   2  -8   6      106.85      127.21      6.71 o
   3  -8   6      130.18      125.92      7.03 o
   4  -8   6        9.87        5.30      4.74 o
   5  -8   6        1.69        3.81      4.54 o
  -5  -7   6        0.16       -1.46      4.78 o
  -4  -7   6       31.33       30.42      6.95 o
  -3  -7   6       29.79       36.92      7.13 o
  -2  -7   6       39.18       31.91      4.19 o
  -1  -7   6       18.03       12.14      3.23 o
   0  -7   6       19.95       16.31      3.39 o
   1  -7   6       94.79       97.14     10.64 o
   2  -7   6       31.03       29.28      3.86 o
   3  -7   6       27.64       24.91      3.68 o
   4  -7   6        5.35        5.63      4.55 o
   5  -7   6        1.11       -1.95      4.07 o
   6  -7   6        6.08        7.57      5.23 o
  -5  -6   6        7.26       -0.39      4.64 o
  -4  -6   6       34.87       30.64      6.54 o
  -3  -6   6       31.75       35.78      6.36 o
  -2  -6   6      105.64      113.63     13.28 o
  -1  -6   6       23.49       25.24      3.65 o
   0  -6   6       50.15       48.29      4.33 o
   1  -6   6       67.43       69.17      4.81 o
   2  -6   6       27.83       29.00      3.39 o
   3  -6   6      198.55      189.81      7.07 o
   4  -6   6      237.57      230.85     12.47 o
   5  -6   6       20.90       19.37      5.66 o
   6  -6   6        0.41        1.35      4.79 o
  -6  -5   6        1.62       -1.44      5.09 o
  -5  -5   6       41.37       30.73      6.83 o
  -4  -5   6        0.22       -1.02      2.19 o
  -3  -5   6       87.30       88.13      9.55 o
  -2  -5   6       78.52       90.48      6.29 o
  -1  -5   6      188.27      191.81      6.97 o
   0  -5   6      200.13      205.84      7.05 o
   1  -5   6        1.33       -0.22      1.92 o
   2  -5   6      166.28      168.74      4.64 o
   3  -5   6       52.84       46.36      3.78 o
   4  -5   6       55.00       52.37      4.38 o
   5  -5   6       10.47       12.19      3.15 o
   6  -5   6        1.21        6.28      3.19 o
  -6  -4   6        5.30        9.44      4.35 o
  -5  -4   6       29.80       29.47      5.48 o
  -4  -4   6        7.38        8.34      2.67 o
  -3  -4   6       78.25       85.37      4.49 o
  -2  -4   6      204.55      238.81      5.62 o
  -1  -4   6      296.08      330.14      6.73 o
   0  -4   6       30.26       29.79      3.88 o
   1  -4   6       77.50       76.87      3.07 o
   2  -4   6      199.85      174.01      4.53 o
   3  -4   6      164.16      169.19      6.23 o
   4  -4   6      171.62      182.66      8.25 o
   5  -4   6      122.51      141.11      6.67 o
   6  -4   6       16.27       15.97      4.99 o
  -7  -3   6       44.52       42.57      5.29 o
  -6  -3   6        9.24       13.77      3.55 o
  -5  -3   6        0.73        0.44      2.42 o
  -4  -3   6      105.00       88.87     11.15 o
  -3  -3   6        0.69        0.01      2.88 o
  -2  -3   6      596.94      567.46     11.54 o
  -1  -3   6      161.17      162.72      4.28 o
   0  -3   6       65.05       75.37      2.92 o
   1  -3   6      623.76      612.07     12.50 o
   2  -3   6       23.77       23.71      1.85 o
   3  -3   6      276.95      292.31      8.41 o
   4  -3   6       37.79       33.65      3.72 o
   5  -3   6       34.48       39.10      4.16 o
   6  -3   6       29.36       42.79      6.86 o
  -7  -2   6        0.55       -0.03      2.88 o
  -6  -2   6       37.50       41.45      4.67 o
  -5  -2   6        0.24        0.34      2.36 o
  -4  -2   6      224.49      224.86      7.64 o
  -3  -2   6       86.10       95.38      3.70 o
  -2  -2   6      138.92      155.86      4.28 o
  -1  -2   6       62.05       56.98      2.68 o
   0  -2   6      151.96      148.87      3.81 o
   1  -2   6      241.57      202.00      4.33 o
   2  -2   6      216.37      210.58      4.32 o
   3  -2   6       64.91       66.58      4.43 o
   4  -2   6      104.93      105.98     11.14 o
   5  -2   6       93.94      107.37      6.55 o
   6  -2   6       54.34       41.84      6.76 o
   7  -2   6        8.32        5.71      4.97 o
  -7  -1   6        0.94       -0.23      3.02 o
  -6  -1   6       74.49       73.69      5.73 o
  -5  -1   6       67.32       67.68      6.75 o
  -4  -1   6      126.84      121.98      4.24 o
  -3  -1   6      518.32      565.07     10.01 o
  -2  -1   6      151.40      180.90      5.27 o
  -1  -1   6      976.93     1015.04     15.27 o
   0  -1   6      537.44      518.59      8.58 o
   1  -1   6       72.51       67.38      5.01 o
   2  -1   6      313.38      310.61      8.34 o
   3  -1   6       12.11       14.47      2.68 o
   4  -1   6      276.95      266.06      9.20 o
   5  -1   6       52.44       58.18      7.21 o
   6  -1   6        7.21        6.34      4.36 o
  -7   0   6       42.53       53.61      5.58 o
  -6   0   6        0.63        2.40      2.80 o
  -5   0   6      280.90      287.44      9.15 o
  -4   0   6        2.51        2.01      1.77 o
  -3   0   6      294.05      283.07      6.74 o
  -2   0   6       11.29        6.64      1.55 o
  -1   0   6      527.50      535.10      9.08 o
   0   0   6       78.13       65.42      2.49 o
   1   0   6        8.64        9.54      2.07 o
   2   0   6       52.23       46.47      3.61 o
   3   0   6      230.00      218.51      7.27 o
   4   0   6       57.98       56.99      4.54 o
   5   0   6       32.54       23.19      5.54 o
   6   0   6       15.49       15.48      5.10 o
  -8   1   6       20.38       13.65      4.03 o
  -7   1   6       65.82       66.78      5.95 o
  -6   1   6       36.00       37.61     11.97 o
  -5   1   6      173.90      170.73      5.37 o
  -4   1   6       91.37       90.39      9.79 o
  -3   1   6      345.11      350.55      7.30 o
  -2   1   6     2257.52     2613.79     36.12 o
  -1   1   6       32.13       43.54      4.61 o
   0   1   6      284.41      279.19      7.52 o
   1   1   6       48.05       37.91      1.85 o
   2   1   6      138.28      138.98      3.66 o
   3   1   6      229.50      246.19      7.93 o
   4   1   6       13.09        6.89      2.80 o
   5   1   6       57.95       61.05      7.68 o
   6   1   6       16.65       15.00      5.27 o
  -8   2   6       10.52       10.06      7.19 o
  -7   2   6      106.42      106.23      7.27 o
  -6   2   6      174.87      168.69      7.47 o
  -5   2   6      137.01      128.45      5.08 o
  -4   2   6      323.93      316.12      7.25 o
  -3   2   6        6.33        3.11      1.60 o
  -2   2   6      924.30      908.84     14.46 o
  -1   2   6       28.34       26.42      2.37 o
   0   2   6      150.40      153.84      4.07 o
   1   2   6       91.80       96.68      3.31 o
   2   2   6       34.21       37.60      2.47 o
   3   2   6       18.19       21.07      4.00 o
   4   2   6       43.60       41.95      6.14 o
   5   2   6       17.81       25.28      5.91 o
   6   2   6       15.31       21.45      5.75 o
  -8   3   6       24.87       35.45     13.33 o
  -7   3   6       77.98       78.19      8.24 o
  -6   3   6      103.81      110.14      9.32 o
  -5   3   6       18.29       24.63      2.89 o
  -4   3   6      298.43      277.76      6.94 o
  -3   3   6      668.47      608.48     11.07 o
  -2   3   6      429.77      400.13      8.07 o
  -1   3   6     1291.90     1381.26     20.57 o
   0   3   6        1.21        2.92      1.33 o
   1   3   6      226.38      224.60      5.48 o
   2   3   6       18.40       16.99      2.17 o
   3   3   6       24.65       30.90      3.82 o
   4   3   6       35.91       43.27      6.54 o
   5   3   6       14.51        9.08      4.81 o
   6   3   6       15.37       17.94      5.92 o
  -8   4   6       38.12       38.01     12.90 o
  -7   4   6       10.15       12.53      3.53 o
  -6   4   6       80.47       82.53      9.52 o
  -5   4   6      344.57      355.53      8.56 o
  -4   4   6      204.60      198.37      8.32 o
  -3   4   6      335.11      322.73      7.54 o
  -2   4   6        8.55       10.83      2.10 o
  -1   4   6      543.51      556.74     10.25 o
   0   4   6      437.95      461.06      8.91 o
   1   4   6       98.42       94.62      5.20 o
   2   4   6        2.21        1.12      1.76 o
   3   4   6        7.88        8.91      2.85 o
   4   4   6       16.86       18.44      4.95 o
   5   4   6       17.98       12.21      5.40 o
  -7   5   6       16.95       14.10      3.85 o
  -6   5   6      105.70      112.41      5.85 o
  -5   5   6      330.60      314.74      9.71 o
  -4   5   6       24.88       28.13      3.05 o
  -3   5   6       27.61       30.70      3.40 o
  -2   5   6      371.15      365.24      8.24 o
  -1   5   6      352.30      332.98      7.54 o
   0   5   6      642.49      648.37     11.79 o
   1   5   6        5.27        2.86      1.94 o
   2   5   6       19.37       23.05      3.52 o
   3   5   6       19.26       14.44      4.49 o
   4   5   6       23.29       24.74      5.76 o
   5   5   6        2.53        3.29      4.81 o
  -7   6   6       84.34       89.90      7.10 o
  -6   6   6       51.26       52.88      4.23 o
  -5   6   6       62.58       61.47      4.29 o
  -4   6   6      133.14      130.84      5.43 o
  -3   6   6      280.53      284.41      7.41 o
  -2   6   6      468.64      471.04      9.85 o
  -1   6   6       35.78       40.89      3.23 o
   0   6   6       73.49       69.20      3.94 o
   1   6   6      109.43      117.70      4.87 o
   2   6   6       46.83       47.91      3.72 o
   3   6   6        9.27        8.91      4.55 o
   4   6   6        1.73        2.32      4.36 o
  -7   7   6       14.54        7.05      3.08 o
  -6   7   6       38.13       42.99      4.15 o
  -5   7   6       28.28       28.42      4.00 o
  -4   7   6      183.14      185.16     10.85 o
  -3   7   6       43.43       61.43      5.29 o
  -2   7   6       19.32       18.97      2.72 o
  -1   7   6       55.36       58.81      3.88 o
   0   7   6       30.83       26.54      2.93 o
   1   7   6      188.13      193.35      9.93 o
   2   7   6        7.05        3.59      2.80 o
   3   7   6        2.59       -1.58      3.67 o
  -6   8   6       60.29       62.15      6.20 o
  -5   8   6       17.25       16.22      3.70 o
  -4   8   6       48.66       51.26      5.38 o
  -3   8   6      119.08      118.85      7.58 o
  -2   8   6      125.67      108.25      9.80 o
  -1   8   6      122.34      123.31      8.90 o
   0   8   6       27.06       26.34      4.04 o
   1   8   6       26.87       30.01      8.18 o
   2   8   6       20.56       14.70      5.40 o
  -5   9   6       54.37       63.21      6.29 o
  -4   9   6       29.02       27.46      4.56 o
  -3   9   6       52.39       59.54      5.92 o
  -2   9   6        2.32        6.68      3.41 o
  -1   9   6        3.54        3.35      2.99 o
   0   9   6       27.42       27.82      4.55 o
   1   9   6        5.53        4.85      3.55 o
  -4  10   6        8.88       11.40      7.80 o
  -3  10   6        3.97        6.74      3.59 o
  -2  10   6       37.58       30.39      4.90 o
  -1  10   6       12.13        9.56      6.72 o
   0  10   6       36.26       40.39      5.52 o
   0 -10   7        5.44        7.93      3.71 o
   1 -10   7        6.07        9.81      3.87 o
   2 -10   7       10.30       15.14      5.76 o
  -2  -9   7       12.63       15.29      6.40 o
  -1  -9   7       10.00       15.05      3.98 o
   0  -9   7        5.49        4.31      3.44 o
   1  -9   7       28.16       32.76      4.76 o
   2  -9   7       50.95       52.59      5.52 o
   3  -9   7       33.91       33.97      6.86 o
   4  -9   7        1.09       -0.02      4.42 o
  -3  -8   7       34.86       21.70      6.52 o
  -2  -8   7       15.74        8.81      5.52 o
  -1  -8   7        1.93        7.31      3.21 o
   0  -8   7       18.69       16.44      3.66 o
   1  -8   7       26.54       31.83      4.36 o
   2  -8   7       28.01       33.68      4.50 o
   3  -8   7       30.14       23.57      6.18 o
   4  -8   7        0.40       -0.44      4.50 o
   5  -8   7        6.18       13.78      5.80 o
  -4  -7   7       12.49        4.15      5.25 o
  -3  -7   7       31.31       31.17      6.62 o
  -2  -7   7       14.01       14.58      3.53 o
  -1  -7   7       14.29       19.74      3.61 o
   0  -7   7       26.63       28.64      4.29 o
   1  -7   7       83.38       91.30     13.57 o
   2  -7   7      125.55      116.02      6.42 o
   3  -7   7       97.95       98.36      9.89 o
   4  -7   7       72.26       69.09      8.36 o
   5  -7   7        2.10        5.06      4.95 o
  -5  -6   7        0.11        1.43      5.10 o
  -4  -6   7       18.09       21.09      6.38 o
  -3  -6   7       24.54       13.96      5.30 o
  -2  -6   7       95.05       93.05      6.67 o
  -1  -6   7       46.64       43.48      4.35 o
   0  -6   7        4.48        2.23      2.38 o
   1  -6   7       28.54       32.10      3.78 o
   2  -6   7       43.41       45.95      4.25 o
   3  -6   7       36.93       22.27      5.49 o
   4  -6   7       78.02       78.08      8.73 o
   5  -6   7        1.48        6.34      4.72 o
   6  -6   7        1.51       -1.91      4.82 o
  -6  -5   7        8.82        7.71      5.98 o
  -5  -5   7        5.94        5.65      4.82 o
  -4  -5   7       19.88       19.55      5.82 o
  -3  -5   7       32.49       39.07      6.37 o
  -2  -5   7       80.87       92.75      7.92 o
  -1  -5   7      149.57      155.10      6.47 o
   0  -5   7       35.02       38.46      3.75 o
   1  -5   7       21.38       24.00      8.67 o
   2  -5   7      198.56      202.90      5.29 o
   3  -5   7      303.25      289.64      9.90 o
   4  -5   7      147.14      127.74      6.06 o
   5  -5   7       78.92       82.44      5.91 o
   6  -5   7        5.87        6.80      3.38 o
  -6  -4   7       12.53       19.19      4.00 o
  -5  -4   7       37.24       31.48      4.14 o
  -4  -4   7        5.19        8.89      2.73 o
  -3  -4   7       44.88       40.98      3.04 o
  -2  -4   7      158.44      145.56      7.20 o
  -1  -4   7      361.76      368.41     10.89 o
   0  -4   7       14.15       12.97      1.94 o
   1  -4   7       18.21       19.67      1.95 o
   2  -4   7       40.91       24.16      8.36 o
   3  -4   7      126.34      126.39      5.73 o
   4  -4   7       43.25       43.80      4.20 o
   5  -4   7       59.04       68.89      5.45 o
   6  -4   7        3.65       -0.41      3.91 o
  -7  -3   7       69.85       79.42      6.80 o
  -6  -3   7        8.23       12.46      3.57 o
  -5  -3   7       13.38       13.29      3.29 o
  -4  -3   7       11.48       21.69      3.31 o
  -3  -3   7      160.76      170.74      5.09 o
  -2  -3   7      297.75      323.94      6.95 o
  -1  -3   7      119.63      124.46      5.21 o
   0  -3   7      258.55      239.00      6.84 o
   1  -3   7       40.94       40.37      2.34 o
   2  -3   7       57.48       70.69      4.45 o
   3  -3   7      184.79      187.22      6.87 o
   4  -3   7      179.15      173.36      7.04 o
   5  -3   7       80.86       89.77      7.56 o
   6  -3   7       63.25       57.97      7.86 o
  -7  -2   7       58.90       54.42      5.77 o
  -6  -2   7        3.17        1.56      3.04 o
  -5  -2   7       13.87        8.90      4.28 o
  -4  -2   7      194.72      179.58      6.85 o
  -3  -2   7       15.68        2.22      1.46 o
  -2  -2   7       34.51       26.40      2.37 o
  -1  -2   7       85.44       85.82      3.39 o
   0  -2   7      514.40      518.75     10.55 o
   1  -2   7       48.17       58.10      2.36 o
   2  -2   7        9.27       11.56      3.16 o
   3  -2   7       11.56       16.61      2.93 o
   4  -2   7       83.00       86.02      5.68 o
   5  -2   7       56.75       59.59     10.68 o
   6  -2   7       33.53       35.90      6.54 o
  -7  -1   7        6.33        0.83      3.08 o
  -6  -1   7      184.06      192.41     13.04 o
  -5  -1   7       64.86       68.16      6.47 o
  -4  -1   7      125.22      124.26      4.54 o
  -3  -1   7       76.35       86.66      3.75 o
  -2  -1   7      173.39      167.60      4.63 o
  -1  -1   7      718.46      697.43     11.44 o
   0  -1   7      498.22      473.62      8.25 o
   1  -1   7      275.07      231.08     14.44 o
   2  -1   7        1.74       -1.04      1.87 o
   3  -1   7        8.53        7.89      2.68 o
   4  -1   7      134.11      142.31      9.40 o
   5  -1   7       86.64       85.27      8.83 o
   6  -1   7       16.40       12.97      5.07 o
  -7   0   7        0.94        0.17      2.94 o
  -6   0   7      215.62      236.85     12.45 o
  -5   0   7       70.50       68.73     11.22 o
  -4   0   7       19.53       16.18      2.37 o
  -3   0   7      151.19      160.90      4.80 o
  -2   0   7      122.06      123.01      4.18 o
  -1   0   7      165.93      186.52      5.08 o
   0   0   7      235.69      259.18      5.33 o
   1   0   7      182.56      192.16      6.70 o
   2   0   7       21.23       23.38      3.11 o
   3   0   7       24.49       24.05      3.31 o
   4   0   7       35.09       34.40      4.02 o
   5   0   7       15.97       16.50      4.98 o
   6   0   7       15.84       19.37      5.68 o
  -7   1   7       55.51       44.88      5.13 o
  -6   1   7        9.64        7.74      3.08 o
  -5   1   7      423.93      402.31      8.87 o
  -4   1   7       24.43       22.36      2.60 o
  -3   1   7      144.47      130.90      4.43 o
  -2   1   7      840.78      772.29     12.83 o
  -1   1   7      475.11      518.55      9.72 o
   0   1   7      342.15      360.45      6.84 o
   1   1   7      195.16      190.01      4.14 o
   2   1   7      151.12      165.43      6.46 o
   3   1   7       19.34       27.85      3.68 o
   4   1   7        0.98        1.05      2.74 o
   5   1   7       27.01       23.46      5.64 o
   6   1   7       24.31       23.42      6.13 o
  -8   2   7        7.92       10.10      4.10 o
  -7   2   7      115.56      106.10     12.84 o
  -6   2   7        7.03       13.51      4.69 o
  -5   2   7      260.19      270.14     17.85 o
  -4   2   7       72.61       82.14      8.15 o
  -3   2   7      108.57       99.50      4.07 o
  -2   2   7      371.58      383.74      7.90 o
  -1   2   7      167.23      151.89      4.80 o
   0   2   7       45.83       44.01      2.57 o
   1   2   7      368.09      366.40      7.21 o
   2   2   7      197.71      188.86      7.18 o
   3   2   7        8.58        6.82      2.92 o
   4   2   7        5.86       10.71      4.35 o
   5   2   7       20.43       26.14      5.99 o
   6   2   7        5.69        0.93      4.67 o
  -7   3   7       59.63       51.68      7.66 o
  -6   3   7       49.80       52.26      5.13 o
  -5   3   7      147.02      134.43      6.36 o
  -4   3   7      710.00      665.24     12.45 o
  -3   3   7      114.02      102.81      4.41 o
  -2   3   7       83.59       76.03      3.92 o
  -1   3   7      461.08      468.38      9.09 o
   0   3   7      320.35      352.12      9.86 o
   1   3   7      229.75      254.36      6.14 o
   2   3   7       61.12       66.32      5.06 o
   3   3   7       13.45        7.78      2.98 o
   4   3   7       13.12       10.48      4.53 o
   5   3   7        5.99        8.93      4.79 o
  -7   4   7        7.27        7.44      3.43 o
  -6   4   7      170.54      164.51      6.12 o
  -5   4   7       38.55       37.11      3.46 o
  -4   4   7      449.11      461.03     10.00 o
  -3   4   7       13.12       17.11      2.52 o
  -2   4   7        0.49        0.29      1.77 o
  -1   4   7      257.95      254.70      6.35 o
   0   4   7      328.13      315.63      9.23 o
   1   4   7       51.13       48.76      3.66 o
   2   4   7       54.81       47.93      4.53 o
   3   4   7       48.07       42.86      4.54 o
   4   4   7       10.70        3.21      4.34 o
   5   4   7        5.33        4.64      4.65 o
  -7   5   7        0.36       -3.07      2.89 o
  -6   5   7      115.57      128.85      5.86 o
  -5   5   7      148.46      153.61      5.88 o
  -4   5   7      237.09      222.37      6.81 o
  -3   5   7      232.64      238.06      6.80 o
  -2   5   7       71.66       70.06      4.30 o
  -1   5   7      188.34      189.69      6.38 o
   0   5   7      196.10      207.74      5.97 o
   1   5   7       38.60       40.04      4.27 o
   2   5   7       29.85       36.58      4.29 o
   3   5   7       33.10       25.22      5.49 o
   4   5   7       13.13        6.55      4.56 o
  -7   6   7       81.49       92.57      7.37 o
  -6   6   7       68.91       61.68      4.72 o
  -5   6   7      194.08      197.63      6.75 o
  -4   6   7        1.64       -1.08      2.10 o
  -3   6   7      156.07      158.91     10.28 o
  -2   6   7       40.16       35.41      3.25 o
  -1   6   7        8.57        6.26      2.14 o
   0   6   7       37.07       41.82      3.39 o
   1   6   7       64.02       67.61      4.20 o
   2   6   7       38.43       43.10      4.65 o
   3   6   7       17.66       17.39      5.15 o
  -6   7   7        2.10        6.30      2.82 o
  -5   7   7       51.20       52.13      5.09 o
  -4   7   7      124.86      120.50      5.65 o
  -3   7   7       40.46       40.62      3.70 o
  -2   7   7      118.03      125.65      8.64 o
  -1   7   7        5.40        3.41      2.14 o
   0   7   7       28.41       35.31      3.42 o
   1   7   7       65.17       66.60      5.34 o
   2   7   7       22.16       26.83      5.51 o
   3   7   7        2.08       13.48      5.11 o
  -6   8   7       66.40       71.76      5.24 o
  -5   8   7       45.89       54.30      4.43 o
  -4   8   7      149.65      142.76      6.12 o
  -3   8   7       11.88        9.48      2.59 o
  -2   8   7       12.72       11.86      2.69 o
  -1   8   7        4.25        4.31      2.98 o
   0   8   7       12.87       15.55      3.69 o
   1   8   7       19.59       18.69      4.16 o
  -5   9   7       13.24       10.79      3.91 o
  -4   9   7       57.57       62.98      6.15 o
  -3   9   7       64.34       57.70      5.95 o
  -2   9   7       20.73       14.67      3.92 o
  -1   9   7       35.35       27.42      4.31 o
   0   9   7        8.44       13.52      3.78 o
   1   9   7        4.79        7.95      3.91 o
  -3  10   7       24.33       23.76      4.74 o
  -2  10   7        7.79       10.49      3.88 o
  -1  10   7        7.88        4.15      3.57 o
  -2  -9   8        8.02        9.04      5.87 o
  -1  -9   8       17.41       24.51      6.56 o
   0  -9   8        0.32        1.54      3.42 o
   1  -9   8       12.17       12.47      3.78 o
   2  -9   8       31.16       44.38      7.88 o
   3  -9   8        9.05       18.06      5.96 o
  -3  -8   8       12.82        9.21      6.00 o
  -2  -8   8       11.45        7.43      5.34 o
  -1  -8   8        3.55        3.28      3.28 o
   0  -8   8       23.08       31.15      4.57 o
   1  -8   8       36.87       32.40      4.55 o
   3  -8   8       48.34       52.76      8.32 o
   4  -8   8        0.52       -0.34      4.74 o
  -4  -7   8       13.00       15.50      6.02 o
  -3  -7   8       27.03       20.06      6.33 o
  -2  -7   8        3.89        1.51      3.31 o
  -1  -7   8        7.49        5.18      3.04 o
   0  -7   8       38.42       46.39      4.87 o
   1  -7   8        2.84        6.52      3.00 o
   2  -7   8       32.12       16.32      5.38 o
   3  -7   8       48.90       44.10      7.31 o
   4  -7   8       15.83       20.32      6.08 o
   5  -7   8        9.43        5.84      5.25 o
  -5  -6   8        4.95        5.98      5.49 o
  -4  -6   8       11.02        7.73      5.03 o
  -3  -6   8       16.19       14.51      5.53 o
  -2  -6   8       32.53       31.93      4.18 o
  -1  -6   8       52.50       55.75      7.92 o
   0  -6   8        8.40        4.46      2.73 o
   1  -6   8       72.88       69.07      5.09 o
   2  -6   8       50.78       43.40      6.61 o
   3  -6   8       89.31       77.44      8.74 o
   4  -6   8      113.70      131.43     11.36 o
   5  -6   8        0.25        0.73      4.33 o
  -5  -5   8        5.54        3.88      4.81 o
  -4  -5   8        6.17        1.29      4.60 o
  -3  -5   8       61.03       67.06      8.11 o
  -2  -5   8      112.56      107.50      6.16 o
  -1  -5   8       24.05       31.59      4.15 o
   0  -5   8       13.30       17.58      3.11 o
   1  -5   8        8.65        6.83      2.49 o
   2  -5   8        0.32        0.32      3.41 o
   3  -5   8       75.64       68.29      7.91 o
   4  -5   8       54.56       47.36      7.08 o
   5  -5   8       13.19       10.92      5.23 o
  -6  -4   8       21.10       23.53      4.27 o
  -5  -4   8       17.76       15.73      8.69 o
  -4  -4   8        2.46        1.17      2.75 o
  -3  -4   8       52.21       52.54      8.28 o
  -2  -4   8      210.44      207.53      6.51 o
  -1  -4   8      129.17      123.95      4.40 o
   0  -4   8      104.05      105.16      3.89 o
   1  -4   8        1.92        2.61      1.94 o
   2  -4   8      153.24      136.42     18.11 o
   3  -4   8      105.48      106.48      5.72 o
   4  -4   8       80.69       83.66      8.51 o
   5  -4   8       89.23       98.96     13.58 o
   6  -4   8        0.22        4.08      4.13 o
  -6  -3   8       12.78       14.25      4.46 o
  -5  -3   8       16.20       12.70      3.38 o
  -4  -3   8        4.95        6.12      2.70 o
  -3  -3   8       40.64       36.90      4.65 o
  -2  -3   8      420.38      416.37      8.89 o
  -1  -3   8      235.79      240.99      5.93 o
   0  -3   8        0.46        0.17      1.40 o
   1  -3   8       40.90       45.11      3.69 o
   2  -3   8        8.34        6.88      2.42 o
   3  -3   8        1.94        1.83      2.24 o
   4  -3   8       54.61       47.43      4.58 o
   5  -3   8       34.47       34.30      4.54 o
   6  -3   8       18.12       12.94      5.21 o
  -7  -2   8       49.78       49.31      5.78 o
  -6  -2   8       13.24       19.14      4.05 o
  -5  -2   8       34.68       44.08      4.62 o
  -4  -2   8      140.78      150.43      6.51 o
  -3  -2   8       32.82       49.82      3.78 o
  -2  -2   8      135.46      146.13      4.74 o
  -1  -2   8      507.06      481.76     10.76 o
   0  -2   8      258.36      271.27      5.97 o
   1  -2   8      312.65      315.70      8.87 o
   2  -2   8        8.74        8.36      2.61 o
   3  -2   8       62.79       70.49      5.10 o
   4  -2   8       92.76       94.08      6.19 o
   5  -2   8       46.43       39.50      4.85 o
   6  -2   8       41.80       42.00      6.98 o
  -7  -1   8       16.54       10.46      3.85 o
  -6  -1   8       33.04       38.35      5.25 o
  -5  -1   8       66.31       64.31      5.29 o
  -4  -1   8       75.81       74.96      4.12 o
  -3  -1   8        9.46        9.57      2.83 o
  -2  -1   8        1.82        0.14      2.24 o
  -1  -1   8     1136.25     1190.71     18.16 o
   0  -1   8      875.90      896.46     14.09 o
   1  -1   8        1.13        3.38      2.94 o
   2  -1   8        9.88        8.98      2.61 o
   3  -1   8        8.57        8.08      3.12 o
   4  -1   8        2.65        2.75      2.81 o
   5  -1   8       48.35       40.10      6.75 o
   6  -1   8        9.50       11.49      5.36 o
  -7   0   8        1.29       -3.24      3.92 o
  -6   0   8      188.73      206.95      8.81 o
  -5   0   8      140.18      149.44      7.02 o
  -4   0   8       39.48       41.85      3.24 o
  -3   0   8      168.10      165.33      5.05 o
  -2   0   8       83.85       91.51      8.64 o
  -1   0   8      552.40      551.94      9.88 o
   0   0   8      637.44      626.65     10.54 o
   1   0   8      122.57      130.57     16.93 o
   2   0   8      148.95      152.53     13.22 o
   3   0   8        7.43        7.34      2.89 o
   4   0   8       32.94       38.64      4.57 o
   5   0   8       29.31       24.61      5.95 o
   6   0   8        7.81       11.28      5.57 o
  -7   1   8        8.02        6.96      5.46 o
  -6   1   8       70.49       54.17     12.42 o
  -5   1   8       45.38       45.08      3.55 o
  -4   1   8       13.59       13.60      3.94 o
  -3   1   8       67.18       67.95      3.79 o
  -2   1   8        1.27        1.84      1.71 o
  -1   1   8       24.39       20.99      2.21 o
   0   1   8      799.20      818.91     13.20 o
   1   1   8      618.76      622.44     14.33 o
   2   1   8       32.64       36.25      8.66 o
   3   1   8       23.03       19.89      3.57 o
   4   1   8        8.66        6.47      3.91 o
   5   1   8        0.34        0.32      3.74 o
  -7   2   8       52.85       60.11      5.95 o
  -6   2   8        0.44       -2.67      2.79 o
  -5   2   8      184.70      187.60      6.21 o
  -4   2   8      284.49      274.80     11.85 o
  -3   2   8      140.34      125.65      4.78 o
  -2   2   8      239.66      244.53      6.34 o
  -1   2   8       16.18       13.04      2.10 o
   0   2   8      185.57      190.23      5.62 o
   1   2   8      317.01      334.92      9.75 o
   2   2   8      185.21      201.16      7.78 o
   3   2   8       20.22       24.70      3.87 o
   4   2   8        4.03       -1.09      3.60 o
   5   2   8       13.14       15.10      5.34 o
  -7   3   8       37.53       34.50      5.01 o
  -6   3   8        9.65       11.21      5.62 o
  -5   3   8       37.55       43.48      3.67 o
  -4   3   8       82.90       85.65      4.60 o
  -3   3   8       47.74       51.41      3.59 o
  -2   3   8        3.93        5.35      2.32 o
  -1   3   8        0.48       -0.14      0.85 o
   0   3   8       68.01       65.56      3.41 o
   1   3   8      440.97      442.66     11.84 o
   2   3   8      193.93      189.47      7.74 o
   3   3   8        1.95        2.35      2.93 o
   4   3   8       11.56       13.76      4.98 o
   5   3   8       15.51        2.88      4.55 o
  -7   4   8        5.74        8.37      3.56 o
  -6   4   8       62.19       57.58      4.38 o
  -5   4   8       52.25       48.35      3.93 o
  -4   4   8      288.34      287.61      9.33 o
  -3   4   8      196.32      202.21      6.29 o
  -2   4   8        3.25        5.02      2.72 o
  -1   4   8      109.40      102.85      5.13 o
   0   4   8       97.80      117.01      4.55 o
   1   4   8       50.14       55.53      4.82 o
   2   4   8       19.69       19.72      5.02 o
   3   4   8       80.62       84.82      8.52 o
   4   4   8        7.62        8.25      4.99 o
  -7   5   8       14.32       15.01      4.53 o
  -6   5   8       97.10      104.79      8.09 o
  -5   5   8       99.63      114.38      5.79 o
  -4   5   8        4.18        3.68      2.38 o
  -3   5   8        3.77       -0.42      2.33 o
  -2   5   8       89.89       79.26      4.39 o
  -1   5   8       48.24       40.93      3.35 o
   0   5   8       18.18       16.23      2.50 o
   1   5   8        3.53        0.89      2.55 o
   2   5   8       65.91       74.73     13.06 o
   3   5   8       69.61       82.82      8.82 o
   4   5   8        1.22        0.45      4.02 o
  -7   6   8       10.77       11.73      4.92 o
  -6   6   8       34.63       31.97      3.86 o
  -5   6   8       69.89       62.42      4.63 o
  -4   6   8       23.43       26.02      4.03 o
  -3   6   8      171.92      185.84      8.04 o
  -2   6   8      183.50      191.83      7.85 o
  -1   6   8        0.57       -1.54      1.79 o
   0   6   8        3.46        2.39      2.06 o
   1   6   8       36.67       36.89      4.44 o
   2   6   8       29.28       33.23     10.83 o
   3   6   8        2.33       -2.77      3.80 o
  -6   7   8       14.62       14.15      3.24 o
  -5   7   8       40.10       37.22      4.59 o
  -4   7   8      102.32       98.90     10.58 o
  -3   7   8       25.93       18.58      2.98 o
  -2   7   8        8.13        8.67      2.52 o
  -1   7   8       21.22       22.51      3.05 o
   0   7   8       10.08       10.36      2.58 o
   1   7   8       25.54       21.32      3.99 o
   2   7   8        5.25        7.63      4.36 o
  -5   8   8       30.13       38.02      4.06 o
  -4   8   8       94.12       90.27      5.48 o
  -3   8   8       20.56       26.61      3.51 o
  -2   8   8       35.44       36.47      3.71 o
  -1   8   8       32.23       33.56      5.90 o
   0   8   8        5.20        8.16      2.61 o
   1   8   8        4.49        1.95      3.14 o
  -4   9   8       39.46       41.41      5.41 o
  -3   9   8       35.98       38.61      5.13 o
  -2   9   8        3.90        3.53      3.29 o
  -1   9   8        7.71       11.12      3.65 o
   0   9   8       16.48       21.08      5.24 o
  -1  -9   9        5.27        2.61      3.85 o
   0  -9   9       13.51       15.95      4.28 o
   1  -9   9        0.65       -1.35      4.40 o
   2  -9   9       14.34       22.00      6.52 o
  -3  -8   9        0.31        2.33      5.48 o
  -2  -8   9       10.34        7.98      5.68 o
  -1  -8   9       15.58       15.29      4.24 o
   0  -8   9        0.12       -0.18      3.18 o
   1  -8   9       38.34       33.02      7.06 o
   2  -8   9        6.13       13.82      5.35 o
   3  -8   9        8.88        2.29      5.08 o
  -4  -7   9        3.70        8.15      5.99 o
  -3  -7   9       22.98       29.86      6.87 o
  -2  -7   9        5.41        3.52      3.25 o
  -1  -7   9       27.12       33.50      4.54 o
   0  -7   9       20.66       23.22      8.64 o
   1  -7   9       57.65       55.03      7.85 o
   2  -7   9        0.37        3.58      4.48 o
   3  -7   9       27.00       21.29      6.07 o
   4  -7   9        3.97       -0.19      4.53 o
  -5  -6   9        4.90        7.22      5.78 o
  -4  -6   9       12.55       14.51      6.03 o
  -3  -6   9       46.88       43.77      7.36 o
  -2  -6   9        1.84        2.31      2.92 o
  -1  -6   9       37.72       41.05      4.55 o
   0  -6   9       54.44       64.75      6.70 o
   1  -6   9        4.29       -5.20      3.85 o
   2  -6   9       61.68       57.19      8.10 o
   3  -6   9        2.39        2.09      4.79 o
   4  -6   9       17.49        4.93      4.91 o
   5  -6   9        9.54       10.76      6.15 o
  -5  -5   9       13.30       11.76      6.14 o
  -4  -5   9       13.14        5.48      4.97 o
  -3  -5   9        5.06        5.04      4.42 o
  -2  -5   9      142.32      152.78      7.11 o
  -1  -5   9       53.38       49.32      4.55 o
   0  -5   9       75.25       68.41      4.90 o
   1  -5   9       20.17       31.91      6.19 o
   2  -5   9      130.38      108.81      9.72 o
   3  -5   9        7.11        3.68      4.42 o
   4  -5   9       48.88       31.68      6.89 o
   5  -5   9        3.78        8.50      5.56 o
  -6  -4   9       17.58       21.38      6.26 o
  -5  -4   9       13.47       11.74      3.43 o
  -4  -4   9        2.37        0.74      2.58 o
  -3  -4   9       58.71       71.53      4.17 o
  -2  -4   9      223.95      269.16     21.27 o
  -1  -4   9       41.82       46.05      3.73 o
   0  -4   9       25.92       29.02      2.57 o
   1  -4   9       59.29       41.43      6.30 o
   2  -4   9       14.21        9.14      2.68 o
   3  -4   9       95.22       86.31      9.76 o
   4  -4   9        0.55        5.88      2.86 o
   5  -4   9       14.95       13.10      3.95 o
  -6  -3   9        5.53        7.99      5.50 o
  -5  -3   9        4.69        3.83      3.20 o
  -4  -3   9       25.39       17.20      3.31 o
  -3  -3   9       78.92       78.57      4.25 o
  -2  -3   9       29.27       30.29      2.89 o
  -1  -3   9      391.85      404.03      9.50 o
   0  -3   9       83.34       83.21      4.51 o
   1  -3   9      207.30      193.23     10.38 o
   2  -3   9       58.08       62.77      8.62 o
   3  -3   9      131.29      121.14      9.66 o
   4  -3   9        6.65        6.52      5.56 o
   5  -3   9       38.94       43.90      5.16 o
  -6  -2   9        9.37       13.54      3.77 o
  -5  -2   9       27.67       29.63      4.17 o
  -4  -2   9       71.27       79.60      5.04 o
  -3  -2   9       11.15       14.67      2.61 o
  -2  -2   9       84.27       82.84      3.95 o
  -1  -2   9      335.46      354.84      9.57 o
   0  -2   9      187.01      201.17      7.26 o
   1  -2   9       50.19       41.91      4.04 o
   2  -2   9       43.93       42.25      4.27 o
   3  -2   9       32.00       25.52      3.74 o
   4  -2   9       97.40       99.30      6.72 o
   5  -2   9        8.25        4.59      5.27 o
  -7  -1   9       21.24       19.95      4.53 o
  -6  -1   9       73.74       82.11      6.54 o
  -5  -1   9       51.72       45.28      4.67 o
  -4  -1   9        9.86        7.16      2.18 o
  -3  -1   9       14.35       13.27      2.41 o
  -2  -1   9       34.93       33.22      2.89 o
  -1  -1   9       86.74       92.34      3.77 o
   0  -1   9     1098.87     1093.82     21.82 o
   1  -1   9       60.59       64.00      4.82 o
   2  -1   9      129.31      135.77      6.40 o
   3  -1   9       45.68       46.85      5.21 o
   4  -1   9       83.55       96.36      6.64 o
   5  -1   9        6.54       -0.08      3.97 o
  -7   0   9        4.36        2.62      3.33 o
  -6   0   9       66.12       64.20     13.11 o
  -5   0   9       73.44       81.50      5.98 o
  -4   0   9        4.04        4.32      2.23 o
  -3   0   9       36.57       37.28      3.16 o
  -2   0   9       33.99       37.22      2.95 o
  -1   0   9      212.99      204.16      7.47 o
   0   0   9      387.82      390.51     10.63 o
   1   0   9       46.85       47.85      4.44 o
   2   0   9       38.44       38.21      4.18 o
   3   0   9       70.26       65.77      5.45 o
   4   0   9        4.78       -2.16      3.24 o
   5   0   9       42.20       37.95      6.76 o
  -7   1   9        3.17        6.95      3.64 o
  -6   1   9      112.37      106.84      9.91 o
  -5   1   9      231.01      198.79     21.54 o
  -4   1   9       46.48       47.48      3.57 o
  -3   1   9        0.54        1.50      2.05 o
  -2   1   9       80.24       81.20      4.12 o
  -1   1   9        9.97       11.25      2.45 o
   0   1   9       13.94       11.38      3.06 o
   1   1   9      861.74      889.16     19.20 o
   2   1   9       33.57       27.21      4.02 o
   3   1   9       66.88       67.11      5.51 o
   4   1   9        9.49       10.08      3.49 o
   5   1   9       18.45       21.61      5.86 o
  -7   2   9       24.73       27.21      4.79 o
  -6   2   9        2.78        0.85      2.90 o
  -5   2   9       78.27       88.21      5.24 o
  -4   2   9      154.15      159.96      5.78 o
  -3   2   9       22.63       19.08      2.74 o
  -2   2   9       60.90       63.60      3.87 o
  -1   2   9        5.75        7.29      1.97 o
   0   2   9       55.47       55.61      4.74 o
   1   2   9      377.04      370.68     10.96 o
   2   2   9       17.35       15.18      3.57 o
   3   2   9       14.59       11.49      3.60 o
   4   2   9       24.33       35.23      6.70 o
   5   2   9        0.08        0.48      4.57 o
  -7   3   9       23.47       28.57      4.74 o
  -6   3   9        1.19        1.41      5.29 o
  -5   3   9      185.32      185.79      6.52 o
  -4   3   9      598.98      561.95     11.63 o
  -3   3   9       95.33      110.16      5.09 o
  -2   3   9       52.68       42.00      4.05 o
  -1   3   9       22.13       21.58      2.52 o
   0   3   9       34.93       38.89      7.73 o
   1   3   9       21.14       26.65      6.40 o
   2   3   9      306.51      320.05     10.57 o
   3   3   9        0.18        0.04      2.77 o
   4   3   9       19.64       20.89      5.97 o
  -7   4   9        0.48        1.38      6.21 o
  -6   4   9       25.03       25.08      3.54 o
  -5   4   9       24.58       21.89      3.22 o
  -4   4   9      206.79      209.95      7.58 o
  -3   4   9      114.58      125.70      5.61 o
  -2   4   9        4.13        3.47      2.78 o
  -1   4   9       77.14       80.61      5.82 o
   0   4   9       52.12       50.48      5.55 o
   1   4   9        6.04        3.24      2.85 o
   2   4   9       92.80       92.29      8.83 o
   3   4   9        3.08        0.63      3.90 o
   4   4   9       10.15        1.40      4.40 o
  -7   5   9       25.41       28.22      4.97 o
  -6   5   9       82.41       82.34      5.37 o
  -5   5   9       28.04       33.00      3.98 o
  -4   5   9      106.93       99.97      5.48 o
  -3   5   9      279.92      274.90     10.04 o
  -2   5   9      106.81      105.08      4.99 o
  -1   5   9        0.36       -0.57      1.81 o
   0   5   9       13.99       22.48      3.80 o
   1   5   9        5.99        2.43      3.56 o
   2   5   9        2.11        5.90      3.28 o
   3   5   9      106.78       81.74      8.97 o
  -6   6   9        4.68        5.24      2.86 o
  -5   6   9       12.13        8.68      2.93 o
  -4   6   9        7.96        3.78      3.51 o
  -3   6   9      195.45      196.62      6.66 o
  -2   6   9      142.61      143.88      6.80 o
  -1   6   9        6.72        3.94      2.26 o
   0   6   9        4.92        4.11      2.95 o
   1   6   9       26.95       23.81      4.04 o
   2   6   9        7.33        9.83      7.32 o
   3   6   9       23.67       24.84      6.34 o
  -6   7   9       21.72       18.16      3.68 o
  -5   7   9       31.06       38.72      4.94 o
  -4   7   9       31.10       30.49      3.64 o
  -3   7   9       86.44       87.12      5.24 o
  -2   7   9       89.69       89.99      5.21 o
  -1   7   9       23.39       23.12      3.17 o
   0   7   9        1.20       -0.10      2.93 o
   1   7   9       22.63       23.53      5.43 o
   2   7   9        7.23       10.00      4.92 o
  -5   8   9        4.55        8.41      2.99 o
  -4   8   9       30.25       26.26      3.65 o
  -3   8   9       14.24       15.57      3.10 o
  -2   8   9       39.20       34.37      3.75 o
  -1   8   9       33.35       32.12      4.26 o
   0   8   9       11.84       11.25      3.67 o
   1   8   9        3.75        1.11      4.76 o
  -3   9   9        7.42        3.62      5.78 o
  -2   9   9       13.12       13.51      3.92 o
  -1   9   9       25.45       26.89      5.26 o
  -2  -8  10       15.79       16.36      6.32 o
  -1  -8  10        6.81        2.56      3.44 o
   0  -8  10       38.49       35.14      7.58 o
   1  -8  10        0.14       -1.92      4.71 o
   2  -8  10        3.84        3.60      5.03 o
  -3  -7  10        6.57        4.39      5.51 o
  -2  -7  10       31.79       27.87      6.64 o
  -1  -7  10       32.68       39.12      4.89 o
   0  -7  10       16.77       15.35      5.44 o
   1  -7  10       43.52       42.21      7.58 o
   2  -7  10        5.22        7.08      4.89 o
   3  -7  10        3.42       10.76      5.44 o
  -4  -6  10        4.45        0.25      4.85 o
  -3  -6  10       41.27       36.73      6.92 o
  -2  -6  10        0.47       -3.52      4.24 o
  -1  -6  10       89.13       84.65      8.83 o
   0  -6  10       38.13       42.94      7.20 o
   1  -6  10       92.87       65.56      8.32 o
   2  -6  10        0.25       -3.72      4.28 o
   3  -6  10        6.17        2.06      4.88 o
   4  -6  10        2.54        6.09      5.44 o
  -5  -5  10       10.25        8.03      5.62 o
  -4  -5  10        1.31        1.89      4.79 o
  -3  -5  10       96.02      101.54      9.82 o
  -2  -5  10       24.26       15.45      3.76 o
  -1  -5  10      122.42      134.79      6.63 o
   0  -5  10       75.51       90.36      9.20 o
   1  -5  10       22.55       19.88      5.57 o
   2  -5  10       68.42       47.77      7.49 o
   3  -5  10       17.84       13.10      5.55 o
   4  -5  10        4.76        4.90      5.17 o
  -5  -4  10       22.33       19.43      6.36 o
  -4  -4  10        0.94        1.18      2.76 o
  -3  -4  10        9.16       12.76      2.64 o
  -2  -4  10      254.62      252.44      6.92 o
  -1  -4  10        0.59        0.46      1.34 o
   1  -4  10       73.33       66.74      4.93 o
   2  -4  10      172.53      173.06      9.72 o
   3  -4  10        2.29        6.14      4.40 o
   4  -4  10        5.69        6.81      3.24 o
   5  -4  10        4.39        0.07      3.19 o
  -6  -3  10        3.36        5.66      3.57 o
  -5  -3  10       18.28       23.27      4.01 o
  -4  -3  10       29.63       36.73      5.01 o
  -3  -3  10        6.14        6.70      2.49 o
  -2  -3  10      314.14      341.94      8.05 o
  -1  -3  10      145.28      133.94      5.73 o
   0  -3  10      155.82      146.53      7.92 o
   1  -3  10      126.06      133.02     12.99 o
   2  -3  10       28.88       29.44      3.86 o
   3  -3  10       59.52       49.58      4.86 o
   4  -3  10       17.53       17.72      3.79 o
   5  -3  10        7.10        8.05      3.89 o
  -6  -2  10        7.34        3.67      3.46 o
  -5  -2  10       10.85        8.26      3.25 o
  -4  -2  10      109.13       98.91      6.92 o
  -3  -2  10        0.99        0.19      3.23 o
  -2  -2  10        0.32       -0.98      1.94 o
  -1  -2  10      648.23      636.68     11.83 o
   0  -2  10        0.38       -0.27      2.23 o
   1  -2  10      411.80      427.33     11.74 o
   2  -2  10       48.48       49.19      4.60 o
   3  -2  10       89.27       86.04     10.72 o
   4  -2  10        8.70        7.52      3.47 o
   5  -2  10       10.45        7.06      4.87 o
  -6  -1  10       48.82       56.96     15.35 o
  -5  -1  10       46.97       52.18      5.11 o
  -4  -1  10       71.20       72.11      4.42 o
  -3  -1  10       14.76       16.53      2.59 o
  -2  -1  10        6.37        7.52      2.24 o
  -1  -1  10      644.49      638.05     11.63 o
   0  -1  10      155.41      133.28      7.08 o
   1  -1  10       92.49       93.35      6.05 o
   2  -1  10       59.69       57.50      5.50 o
   3  -1  10       15.97       17.29      3.70 o
   4  -1  10       53.96       51.34      5.27 o
   5  -1  10       12.18       16.24      5.50 o
  -7   0  10       14.25       15.63      4.75 o
  -6   0  10       66.15       60.84      9.38 o
  -5   0  10       56.17       56.69      5.32 o
  -4   0  10        3.89        7.23      3.55 o
  -3   0  10      104.57      105.17      4.76 o
  -2   0  10       10.22        8.68      2.23 o
  -1   0  10        6.91       10.56      4.01 o
   0   0  10      817.20      810.28     18.08 o
   1   0  10        8.39        2.82      2.67 o
   2   0  10      214.49      208.18      8.15 o
   3   0  10       35.24       30.45      4.41 o
   4   0  10       25.76       28.23      4.67 o
   5   0  10        3.80        9.50      5.30 o
  -7   1  10        5.74        2.74      5.29 o
  -6   1  10       51.06       54.04      5.72 o
  -5   1  10      124.14      115.83      5.72 o
  -4   1  10       79.75       87.32      4.90 o
  -3   1  10      143.99      150.59      5.62 o
  -2   1  10       45.07       46.32      3.99 o
  -1   1  10       27.11       27.17      5.06 o
   0   1  10      390.51      400.36     11.58 o
   1   1  10       55.33       59.02      7.20 o
   2   1  10       84.89       96.66      6.61 o
   3   1  10       35.65       32.43      4.48 o
   4   1  10        1.32        4.60      4.26 o
   5   1  10       16.21        4.47      4.97 o
  -7   2  10       21.83       19.94      4.43 o
  -6   2  10       23.61       26.62      4.32 o
  -5   2  10       71.10       67.46      4.61 o
  -4   2  10      144.29      134.20      7.51 o
  -3   2  10       36.25       41.74      3.58 o
  -2   2  10      123.68      128.46      5.18 o
  -1   2  10        4.31        6.19      7.69 o
   0   2  10        1.45        1.81      2.70 o
   1   2  10      586.86      579.42     14.84 o
   2   2  10        0.68       -3.01      2.65 o
   3   2  10       31.30       19.79      4.10 o
   4   2  10        8.36        5.80      4.72 o
  -7   3  10        3.18        7.95      3.80 o
  -6   3  10        1.19        3.52      3.47 o
  -5   3  10       82.50       68.29      4.77 o
  -4   3  10      363.12      356.17     10.75 o
  -3   3  10      174.79      165.46      5.96 o
  -2   3  10       32.96       33.16      3.98 o
  -1   3  10       25.33       24.58      2.78 o
   0   3  10        0.28       -1.54      2.55 o
   1   3  10      239.80      252.73      9.34 o
   2   3  10        6.91        8.92      3.49 o
   3   3  10       18.59       19.64      4.73 o
   4   3  10       13.87       13.93      5.63 o
  -7   4  10        0.17        4.24      3.73 o
  -6   4  10       30.11       32.87      3.83 o
  -5   4  10       80.53       86.61      5.39 o
  -4   4  10       92.20       89.27     10.03 o
  -3   4  10      104.07      101.20      6.32 o
  -2   4  10        5.46        5.82      3.35 o
  -1   4  10      164.89      168.99      6.10 o
   0   4  10       34.57       41.28      7.58 o
   1   4  10        1.40       -2.68      3.53 o
   2   4  10      155.84      154.02      9.70 o
   3   4  10        0.28       -1.42      3.78 o
  -6   5  10       12.06       11.94      3.23 o
  -5   5  10       15.80       13.15      3.10 o
  -4   5  10       33.32       31.92      3.87 o
  -3   5  10      207.49      202.01      8.51 o
  -2   5  10      184.19      176.78      9.42 o
  -1   5  10       22.98       22.91      4.09 o
   0   5  10       16.81       19.19      3.97 o
   1   5  10        0.39       -0.75      2.79 o
   2   5  10       79.53       79.87      6.60 o
   3   5  10        1.67        6.21      4.91 o
  -6   6  10        0.22       -3.85      2.57 o
  -5   6  10        9.42        8.55      3.01 o
  -4   6  10       29.24       26.05      4.47 o
  -3   6  10       82.37       93.12      5.40 o
  -2   6  10      122.20      125.15      5.58 o
  -1   6  10        0.39       -4.03      2.68 o
   0   6  10       40.84       43.49      5.02 o
   1   6  10       21.50       23.44      4.35 o
   2   6  10        0.48       -3.18      3.01 o
  -5   7  10        2.24        3.55      2.67 o
  -4   7  10       21.20       25.66      3.55 o
  -3   7  10       37.39       41.74      4.14 o
  -2   7  10       64.14       66.22      5.18 o
  -1   7  10       38.91       44.39      5.13 o
   0   7  10        4.08        2.47      3.17 o
   1   7  10       20.44       22.17      4.49 o
  -4   8  10       19.09       18.07      3.38 o
  -3   8  10       14.01       15.93      3.28 o
  -2   8  10       16.63       24.18      3.56 o
  -1   8  10       34.35       31.83      4.82 o
   0   8  10        0.34       -1.63      3.26 o
  -1  -8  11        9.00        5.00      5.60 o
   0  -8  11       30.67       18.59      6.43 o
   1  -8  11       21.85       20.76      6.72 o
  -2  -7  11        6.31       12.52      4.09 o
  -1  -7  11       20.06       34.60      7.51 o
   0  -7  11       37.23       35.21      7.72 o
   1  -7  11       13.38        8.65      5.69 o
   2  -7  11        0.86        5.48      5.18 o
   3  -7  11        2.03        5.58      5.78 o
  -4  -6  11       30.91       30.07      7.35 o
  -3  -6  11       15.06        6.18      5.16 o
  -2  -6  11       29.30       31.20      4.87 o
  -1  -6  11       29.04       32.44      7.05 o
   0  -6  11       40.30       40.64      7.31 o
   1  -6  11       79.79       75.96      9.66 o
   2  -6  11       45.08       33.80      7.13 o
   3  -6  11        5.93        5.49      5.41 o
  -4  -5  11        6.72        9.47      5.67 o
  -3  -5  11       22.76       20.34      5.87 o
  -2  -5  11        0.69        2.54      3.10 o
  -1  -5  11       15.75       18.49      5.89 o
   0  -5  11       54.64       45.56      7.42 o
   1  -5  11       37.07       47.49      7.52 o
   2  -5  11       27.49       30.09      6.99 o
   3  -5  11        0.69        1.15      5.01 o
   4  -5  11        4.07       -1.44      5.57 o
  -5  -4  11       11.43        8.87      5.30 o
  -4  -4  11        2.07        7.70      5.14 o
  -3  -4  11       93.23       84.38      6.32 o
  -2  -4  11       37.63       32.67      3.37 o
  -1  -4  11       60.74       68.70      8.65 o
   0  -4  11       39.11       46.73      4.47 o
   1  -4  11       78.78       76.70      5.44 o
   2  -4  11      132.37      117.46     17.83 o
   3  -4  11       56.45       58.09      5.37 o
   4  -4  11        3.07        3.19      6.43 o
  -5  -3  11       53.88       46.13      5.10 o
  -4  -3  11       27.73       29.01      4.09 o
  -3  -3  11       47.91       49.26      3.95 o
  -2  -3  11       45.66       46.62      4.17 o
  -1  -3  11        0.31        1.51      2.72 o
   0  -3  11        6.58        4.95      4.12 o
   1  -3  11      121.00      125.04      6.58 o
   2  -3  11       28.42       34.74      4.31 o
   3  -3  11       18.99       25.41      5.23 o
   4  -3  11        1.25       -3.78      2.88 o
  -6  -2  11        5.29        4.63      3.51 o
  -5  -2  11       39.64       47.51      5.13 o
  -4  -2  11       88.74       97.26      5.26 o
  -3  -2  11        4.78        1.42      2.28 o
  -2  -2  11       97.90       97.35      4.77 o
  -1  -2  11       86.90       88.77      9.09 o
   0  -2  11      130.17      124.26      6.52 o
   1  -2  11       58.29       53.92      5.93 o
   2  -2  11       57.41       55.60      5.25 o
   3  -2  11       58.82       53.52      6.43 o
   4  -2  11       36.46       37.94      8.56 o
  -6  -1  11       29.60       28.54      4.66 o
  -5  -1  11        1.71        0.60      3.66 o
  -4  -1  11      160.50      154.39      5.97 o
  -3  -1  11       51.84       48.78      3.83 o
  -2  -1  11       86.67       97.68      5.90 o
  -1  -1  11      125.23      146.94      6.85 o
   0  -1  11       15.12       19.78      3.62 o
   1  -1  11        0.54        2.86      2.74 o
   2  -1  11       81.88       87.65      6.27 o
   3  -1  11       21.72       25.41      6.43 o
   4  -1  11       12.84       13.77      3.85 o
  -6   0  11       40.36       39.48      5.05 o
  -5   0  11       37.83       33.31      6.15 o
  -4   0  11       25.92       30.75      5.89 o
  -3   0  11      154.24      157.73      5.87 o
  -2   0  11       15.74       15.94      2.65 o
  -1   0  11      141.59      140.52      7.21 o
   0   0  11       57.09       51.73      4.98 o
   1   0  11       80.31       85.34      6.20 o
   2   0  11       48.22       62.42      5.61 o
   3   0  11       38.48       41.46      5.07 o
   4   0  11       11.48       12.90      4.16 o
  -6   1  11       22.80       23.61      7.85 o
  -5   1  11       61.68       62.04      4.61 o
  -4   1  11        0.28       -0.18      2.36 o
  -3   1  11      326.77      296.95      8.05 o
  -2   1  11      168.96      159.59      7.87 o
  -1   1  11       69.98       82.45      6.04 o
   0   1  11      112.92      115.67      7.19 o
   1   1  11       22.07       17.12      3.75 o
   2   1  11        2.72        3.74      3.36 o
   3   1  11       40.53       34.14      4.78 o
   4   1  11        6.10        8.08      4.94 o
  -6   2  11       13.63       13.15      3.87 o
  -5   2  11       48.21       40.63      4.81 o
  -4   2  11      105.43      102.91      7.09 o
  -3   2  11       32.33       40.82      3.76 o
  -2   2  11      156.15      143.90      5.53 o
  -1   2  11        1.83       -0.18      2.78 o
   0   2  11      104.84      104.22      6.98 o
   1   2  11        0.71        3.32      3.13 o
   2   2  11       47.23       48.09      6.73 o
   3   2  11       12.22       18.37      4.22 o
   4   2  11       10.28       10.95      5.22 o
  -6   3  11        0.63        2.32      3.34 o
  -5   3  11       39.76       40.18      3.97 o
  -4   3  11      197.29      190.40      6.79 o
  -3   3  11        0.83        8.67      3.34 o
  -2   3  11      177.58      168.41      7.26 o
  -1   3  11       96.79       90.76      7.78 o
   0   3  11       47.11       54.76      6.10 o
   1   3  11      110.86       99.30      6.97 o
   2   3  11        5.77        0.97      3.26 o
   3   3  11        1.65       -3.97      3.63 o
  -6   4  11        7.36        2.61      2.82 o
  -5   4  11       48.82       54.47      4.65 o
  -4   4  11       57.74       57.35      4.63 o
  -3   4  11       46.08       38.82      3.88 o
  -2   4  11        6.24        7.37      3.71 o
  -1   4  11      130.59      121.20      7.75 o
   0   4  11       10.99       11.83      3.66 o
   1   4  11       31.33       34.12      5.59 o
   2   4  11        3.30        4.98      3.53 o
   3   4  11       21.87       11.91      5.60 o
  -6   5  11       26.10       29.34      4.11 o
  -5   5  11        1.25       -1.60      2.39 o
  -4   5  11       15.56       13.60      4.64 o
  -3   5  11      132.75      130.49      6.01 o
  -2   5  11       10.78       19.67      3.16 o
  -1   5  11       91.73       84.80     16.80 o
   0   5  11       14.34       12.98      3.79 o
   1   5  11        3.18        3.93      5.51 o
   2   5  11       55.08       51.06      6.99 o
  -5   6  11        0.19        1.97      2.84 o
  -4   6  11       28.54       27.76      3.57 o
  -3   6  11       55.29       57.49      4.53 o
  -2   6  11       44.79       37.61      7.17 o
  -1   6  11        0.36       -0.92      3.09 o
   0   6  11       23.37       22.91      4.40 o
   1   6  11        7.71       10.09      3.82 o
  -5   7  11       10.70       14.56      3.87 o
  -4   7  11        1.06        3.38      2.72 o
  -3   7  11       25.70       33.61      7.18 o
  -2   7  11       44.47       36.99      5.16 o
  -1   7  11        0.59        3.85      3.51 o
   0   7  11       23.71       24.34      4.68 o
  -3   8  11       19.96       29.74      4.01 o
  -2   8  11        9.68       10.06      4.02 o
  -1  -7  12        9.55        9.93      6.62 o
   0  -7  12       20.06       14.60      6.42 o
   1  -7  12       24.83       21.02      6.97 o
  -3  -6  12        0.23        4.85      5.34 o
  -2  -6  12        0.22        2.03      5.33 o
  -1  -6  12       14.81       16.99      6.38 o
   0  -6  12       16.99       24.64      6.76 o
   1  -6  12        9.08        7.31      5.45 o
   2  -6  12        7.39        8.70      6.13 o
  -4  -5  12       19.56       17.63      6.47 o
  -3  -5  12        1.19        0.55      4.60 o
  -2  -5  12        5.71       10.73      5.95 o
  -1  -5  12       29.28       32.58      7.27 o
   0  -5  12       28.06       23.66      6.50 o
   1  -5  12       40.92       30.76      6.96 o
   2  -5  12       41.44       29.99      7.33 o
   3  -5  12       13.55       14.88      6.86 o
  -4  -4  12       13.15       11.22      5.40 o
  -3  -4  12       68.04       59.19      5.75 o
  -2  -4  12        2.49       -2.39      4.81 o
  -1  -4  12       11.20       11.57      5.57 o
   0  -4  12       18.24       10.93      5.43 o
   1  -4  12       29.13       26.34      6.73 o
   2  -4  12       11.13        4.36      4.81 o
   3  -4  12        7.35        4.81      5.63 o
  -5  -3  12       20.18       25.89     10.48 o
  -4  -3  12       43.39       51.53      6.12 o
  -3  -3  12       60.12       62.80      4.38 o
  -2  -3  12       18.92       17.15      3.59 o
  -1  -3  12        0.27        1.86      2.72 o
   0  -3  12       80.88       88.87      7.23 o
   1  -3  12       73.99       79.84      7.41 o
   2  -3  12       45.10       37.92      8.56 o
   3  -3  12       25.15       25.39      7.90 o
   4  -3  12        7.35        5.86      3.86 o
  -5  -2  12       68.28       66.43     14.75 o
  -4  -2  12       62.87       61.19      4.56 o
  -3  -2  12       28.25       24.40      3.30 o
  -2  -2  12      100.71      105.62      9.11 o
  -1  -2  12        3.81       10.10      3.31 o
   0  -2  12       14.08       13.98      3.51 o
   1  -2  12       36.71       33.22      4.32 o
   2  -2  12       29.04       37.08      4.81 o
   3  -2  12        7.66       10.47      3.58 o
   4  -2  12        8.00        7.93      3.98 o
  -6  -1  12        7.03        7.04      4.13 o
  -5  -1  12        7.36       10.31      3.80 o
  -4  -1  12       47.80       45.82      4.13 o
  -3  -1  12       77.85       87.72      5.08 o
  -2  -1  12       69.92       68.79     10.41 o
  -1  -1  12      120.63      123.93      6.82 o
   0  -1  12        1.25        0.99      2.90 o
   1  -1  12       72.64       80.99     10.29 o
   2  -1  12       60.42       58.96      5.65 o
   3  -1  12       24.84       17.95      6.45 o
   4  -1  12       13.35        8.81      4.12 o
  -6   0  12       14.89       12.69      5.11 o
  -5   0  12        0.43        0.21      3.04 o
  -4   0  12      106.88      109.37      5.71 o
  -3   0  12      110.52      110.59      5.38 o
  -2   0  12       61.25       68.55      6.00 o
  -1   0  12      131.53      134.01      7.31 o
   0   0  12        3.63        6.21      3.12 o
   1   0  12        7.85        3.50      3.13 o
   2   0  12       55.51       67.12      6.09 o
   3   0  12       35.60       35.68      5.20 o
   4   0  12        3.20        0.69      4.90 o
  -6   1  12        5.60       11.25      4.24 o
  -5   1  12        3.06        8.96      4.21 o
  -4   1  12        3.56        6.18      2.75 o
  -3   1  12       82.62       94.16      5.33 o
  -2   1  12      147.92      143.77      7.73 o
  -1   1  12       38.16       38.95      6.71 o
   0   1  12       90.10      106.53      7.08 o
   1   1  12        8.17        1.89      3.12 o
   2   1  12       44.39       44.84      5.41 o
   3   1  12       33.91       32.61      5.07 o
  -6   2  12        3.91        3.71      3.74 o
  -5   2  12        9.91        7.16      3.72 o
  -4   2  12        2.60        3.13      3.03 o
  -3   2  12      178.71      160.95      6.17 o
  -2   2  12       76.45       73.90      6.21 o
  -1   2  12       20.24       20.47      4.10 o
   0   2  12       76.77       73.30      7.53 o
   1   2  12       20.38       17.53      4.84 o
   2   2  12        0.14        3.44      3.25 o
   3   2  12       22.49       23.71      4.68 o
  -6   3  12       42.18       46.97      5.84 o
  -5   3  12        7.18        4.79      2.80 o
  -4   3  12       20.63       25.66      4.19 o
  -3   3  12        2.44       -1.99      2.37 o
  -2   3  12       24.05       26.90      4.49 o
  -1   3  12       94.16       93.10      6.92 o
   0   3  12       30.66       27.37      4.74 o
   1   3  12       35.99       35.61      8.84 o
   2   3  12        5.27        9.35      3.83 o
   3   3  12       10.01       15.97      7.37 o
  -6   4  12       44.11       48.91      4.85 o
  -5   4  12       29.64       28.67      3.91 o
  -4   4  12       10.41       10.61      3.12 o
  -3   4  12        0.30       -1.38      2.30 o
  -2   4  12       93.83       87.09     10.89 o
  -1   4  12       58.10       58.02      5.97 o
   0   4  12       11.14        2.45      6.53 o
   1   4  12       14.46       13.75     12.24 o
   2   4  12        8.97        5.13      3.93 o
  -5   5  12       52.91       50.21      4.75 o
  -4   5  12        0.20        2.64      2.77 o
  -3   5  12       28.52       24.38      3.37 o
  -2   5  12       13.94       19.25      4.27 o
  -1   5  12       15.23        7.32      3.71 o
   0   5  12       17.40       16.18      4.38 o
   1   5  12        3.97        1.36      9.62 o
  -5   6  12       24.28       24.24      5.47 o
  -4   6  12       24.85       28.62      3.78 o
  -3   6  12       24.12       22.03      6.37 o
  -2   6  12        5.41        8.31      3.76 o
  -1   6  12       20.08       17.08      9.65 o
   0   6  12       10.19        9.51      3.97 o
  -3   7  12        3.38        2.44      3.64 o
  -2   7  12       20.31       16.05      4.44 o
  -1   7  12        2.83        5.94      4.74 o
  -2  -6  13        9.52        2.50      5.89 o
  -1  -6  13       15.56       12.01      6.69 o
   0  -6  13        0.45       -4.72      4.95 o
   1  -6  13       12.12       10.46      6.23 o
  -2  -5  13        4.84        5.02      6.06 o
  -1  -5  13       11.57       11.91      6.33 o
   0  -5  13       19.92       31.96      7.79 o
   1  -5  13        1.43       -6.34      4.77 o
   2  -5  13       17.23        2.12      5.84 o
  -4  -4  13       17.28       21.48      6.21 o
  -3  -4  13       35.07       30.55      7.53 o
  -2  -4  13       21.46       16.29      6.49 o
  -1  -4  13       17.55       23.44      6.63 o
   0  -4  13       40.65       42.64      8.29 o
   1  -4  13        2.33       -1.94      4.88 o
   2  -4  13       25.71       14.37      6.79 o
  -4  -3  13       23.07       22.58      4.19 o
  -3  -3  13       54.41       57.22      5.56 o
  -2  -3  13        1.60       -1.49      3.21 o
  -1  -3  13        3.71        5.69      3.20 o
   0  -3  13       16.00       16.01      3.69 o
   1  -3  13       65.60       78.64      6.21 o
   2  -3  13        2.83       -2.14      2.94 o
   3  -3  13       14.28        7.94      3.75 o
  -5  -2  13       12.41       13.11      7.52 o
  -4  -2  13       39.38       31.70      6.63 o
  -3  -2  13       40.64       46.77      5.20 o
  -2  -2  13       49.73       57.34      5.64 o
  -1  -2  13       45.12       47.75      5.87 o
   0  -2  13       28.51       42.01      4.95 o
   1  -2  13       68.28       57.15      5.53 o
   2  -2  13        4.19        0.61      3.28 o
   3  -2  13       20.19       17.01      4.31 o
  -5  -1  13        7.97        8.96      3.60 o
  -4  -1  13       19.51       24.69      5.72 o
  -3  -1  13       29.02       34.55      4.78 o
  -2  -1  13       71.09       74.17      6.28 o
  -1  -1  13        1.91       -0.37      2.95 o
   0  -1  13        6.58       12.30      3.64 o
   1  -1  13        8.40       12.19      3.83 o
   2  -1  13       84.87       95.50      7.15 o
   3  -1  13        5.19       -0.95      3.50 o
  -5   0  13        0.21        1.29      3.31 o
  -4   0  13        8.39        7.46      2.87 o
  -3   0  13       94.90       86.62     22.52 o
  -2   0  13       84.59       87.30      8.84 o
  -1   0  13       50.82       49.45      5.33 o
   0   0  13       25.56       25.01      5.38 o
   1   0  13        9.64        9.93      3.72 o
   2   0  13       59.43       55.57      5.94 o
   3   0  13       10.14       10.17      4.01 o
  -5   1  13        0.88        0.35      2.67 o
  -4   1  13        1.93       -1.40      2.53 o
  -3   1  13       45.51       49.62      5.45 o
  -2   1  13       46.76       45.95      5.40 o
  -1   1  13       33.56       40.02      6.01 o
   0   1  13        0.66        3.01      6.98 o
   1   1  13        7.23       13.24      3.91 o
   2   1  13        8.18        8.41      3.72 o
   3   1  13       52.72       72.85      7.03 o
  -5   2  13       13.79       15.19      8.90 o
  -4   2  13        2.62        3.60      3.09 o
  -3   2  13       22.28       21.18      4.21 o
  -2   2  13       96.16       91.54      7.14 o
  -1   2  13       31.10       30.47      4.96 o
   0   2  13       28.41       25.48      4.48 o
   1   2  13       14.07        6.80      3.80 o
   2   2  13        2.43        5.67      3.72 o
  -5   3  13       32.91       32.86      4.15 o
  -4   3  13       14.02       18.06      3.40 o
  -3   3  13        0.32       -0.40      3.75 o
  -2   3  13       22.80       19.55      4.68 o
  -1   3  13       45.94       45.32      5.66 o
   0   3  13       21.79       21.95      4.59 o
   1   3  13        2.06        0.40      3.53 o
   2   3  13        0.91       -1.94      3.61 o
  -5   4  13       11.42        8.12      3.36 o
  -4   4  13       15.27        8.89      3.83 o
  -3   4  13        0.70        4.37      3.54 o
  -2   4  13       27.12       28.00      9.69 o
  -1   4  13       80.43       94.80      7.52 o
   0   4  13        7.78        3.12      3.63 o
   1   4  13        5.42        3.32      3.57 o
  -4   5  13       15.39       14.53      4.39 o
  -3   5  13       17.56       23.21      4.89 o
  -2   5  13       13.50       10.57      3.99 o
  -1   5  13       15.64       19.47      4.55 o
   0   5  13       15.13       14.32      4.41 o
  -3   6  13       23.64       23.40      5.91 o
  -2   6  13        3.60        3.99      3.82 o
  -1   6  13       11.68       10.86      4.25 o
  -1  -5  14       29.69       38.95      8.66 o
   0  -5  14        0.59       -0.43      5.88 o
  -3  -4  14       19.33       11.51      6.86 o
  -2  -4  14        9.96       16.18      6.55 o
  -1  -4  14       12.34        9.63      6.43 o
   0  -4  14       55.40       50.10      8.84 o
   1  -4  14        1.86       -0.73      5.51 o
  -3  -3  14       26.80       33.73      6.52 o
  -2  -3  14       18.54       13.24      6.94 o
  -1  -3  14        4.48        1.53      3.35 o
   0  -3  14       47.21       59.13      5.76 o
   1  -3  14        5.98       -0.22      3.06 o
   2  -3  14        4.89        3.75      3.74 o
  -4  -2  14       10.74       17.52      5.67 o
  -3  -2  14        0.58       -1.74      3.37 o
  -2  -2  14       36.63       49.13      9.61 o
  -1  -2  14        9.35        5.37      5.81 o
   0  -2  14       13.69       15.73      6.11 o
   1  -2  14       65.03       75.94     15.41 o
   2  -2  14        1.10       -0.60      4.17 o
  -4  -1  14       22.23       21.58      6.91 o
  -3  -1  14        5.36       -0.32      5.01 o
  -2  -1  14       42.08       46.68      5.42 o
  -1  -1  14       29.29       34.18      5.11 o
   0  -1  14        0.46        1.11      3.19 o
   1  -1  14       30.10       29.15      4.70 o
   2  -1  14        8.60       12.43      4.13 o
  -5   0  14        5.55        0.74      5.20 o
  -4   0  14        5.82        7.92      5.10 o
  -3   0  14       33.27       30.31      5.00 o
  -2   0  14        1.65        5.08      3.69 o
  -1   0  14       47.75       47.32      8.49 o
   0   0  14        2.07        2.11      3.54 o
   1   0  14        2.36       -3.82      3.72 o
   2   0  14       53.40       59.89      6.55 o
  -5   1  14        0.94        0.52      3.54 o
  -4   1  14       22.69       19.81      4.61 o
  -3   1  14       57.35       66.54     11.37 o
  -2   1  14       16.76       14.14      4.21 o
  -1   1  14       29.66       29.66      4.97 o
   0   1  14       10.94       11.29      3.91 o
   1   1  14        0.46       -0.84      3.17 o
   2   1  14       14.68       15.31      4.76 o
  -5   2  14        6.81       12.43      4.46 o
  -4   2  14       17.15       21.90      4.43 o
  -3   2  14       16.81        9.89      4.05 o
  -2   2  14       45.00       47.34      5.80 o
  -1   2  14        2.10        6.09      4.28 o
   0   2  14       31.19       32.96      5.24 o
   1   2  14        3.98        0.00      3.44 o
  -4   3  14        4.70       -2.70      3.49 o
  -3   3  14       21.65       22.80      4.72 o
  -2   3  14       40.46       31.51      5.00 o
  -1   3  14       25.19       19.22      4.59 o
   0   3  14       31.87       40.43      5.74 o
   1   3  14        2.09       -1.52      4.92 o
  -4   4  14        1.47        9.21      4.22 o
  -3   4  14        9.68       12.98      4.43 o
  -2   4  14       23.81       24.48      4.89 o
  -1   4  14       55.17       54.68      6.23 o
   0   4  14        4.72        8.35      4.09 o
  -3   5  14        5.49        2.33      3.90 o
  -2   5  14       24.86       27.16      5.23 o
  -2  -3  15       14.59       10.24      7.45 o
  -1  -3  15        7.51       12.92      7.00 o
   0  -3  15       57.82       57.87      9.78 o
  -3  -2  15       23.03       31.95      8.30 o
  -2  -2  15        0.13       -0.83      3.41 o
  -1  -2  15       24.60       23.05      4.77 o
   0  -2  15       16.19       27.42      5.94 o
  -3  -1  15       10.83       20.18      4.56 o
  -2  -1  15        7.12       10.10      4.15 o
  -1  -1  15       29.21       33.94      5.15 o
   0  -1  15        2.86        2.88      3.46 o
   1  -1  15       37.81       37.44      5.55 o
  -3   0  15        4.10        1.58      3.75 o
  -2   0  15       61.38       68.30      6.74 o
  -1   0  15        0.20        2.93      3.67 o
   0   0  15       24.96       31.57      5.33 o
   1   0  15        7.22        7.65      3.96 o
  -3   1  15       26.32       29.83      5.16 o
  -2   1  15       26.10       32.58      5.26 o
  -1   1  15        6.24        8.28      6.88 o
   0   1  15       27.27       22.74      4.85 o
  -3   2  15       18.17       12.35      4.57 o
  -2   2  15        4.99       11.31      6.09 o
  -1   2  15       60.57       70.05     10.95 o
   0   2  15        1.30        1.55      3.66 o
  -3   3  15        6.81        8.49      6.73 o
  -2   3  15       18.69       12.95      4.54 o
  -1   3  15       32.80       27.20      5.45 o
 
